# Supplementary material for: Contaminants of emerging concern in tributaries to the Laurentian Great Lakes: II. Biological consequences of exposure
Source: PLoS One. 2017 Sep 27;12(9):e0184725. doi: 10.1371/journal.pone.0184725 (PMC5617166; doi:10.1371/journal.pone.0184725)
Supplement: S1 Table — Additional sample site information, including sample site ID, river reach section, latitude, longitude, sample site station name, identification of nearest city or municipality to the sample site, 2014 population and population density (person/km2) in the drainage basin, and dates of field sample events for each station. (XLSX) [file pone.0184725.s013.xlsx]

## Sheet: S1 Table
								2013			2014
Field ID	River Reach	Lat	Long	Station name	Nearby City or Municipality	2014 Population Estimate	Population Density Person/km^2	Resident Fish Collection Dates	Caged Fish Deployment Dates	Caged Fish Dissection Dates	Resident Fish Collection Dates	Caged Fish Deployment Dates	Caged Fish Dissection Dates
Lower Wolf and Upper Fox Rivers, WI
LBM-1	Upstream	44.0354	-88.5657	LAKE BUTTE DES MORTS WEST OF HWY 41 NR OSHKOSH, WI	Oshkosh	506300	68.5579				April 21 - 25	May 15	May 27 - 29
LLB-3	Middle	44.2297	-88.4588	Little Lake Butte des Morts above Stroebe Island at Appleton, Wisconsin	Menasha
LLB-5		44.2422	-88.4464	Fox River above College Avenue Bridge at Appleton, Wisconsin	Appleton
LLB-6	Downstream	44.2699	-88.3657	Fox River below Appleton WWTP at Kimberly, Wisconsin	Appleton
FXR-13		44.3331	-88.1564	FOX RIVER BELOW APPLE CREEK NR LITTLE RAPIDS, WI	Green Bay
North Shore Channel Chicago River, IL
CHI-112	Upstream	42.0409	-87.7098	NORTH SHORE CHANNEL AT DEMPSTER ST AT CHICAGO, IL	Chicago	3099302	4459.43				April 23 - 25	April 23 - 25	May 7 - 9
CHI-RP4	Middle	42.0218	-87.7104	NORTH SHORE CHANNEL AT O'BRIEN WWTP AT SKOKIE, IL	Chicago
CHI-36	Downstream	42.0118	-87.7104	N SHORE CHANNEL AT TOUHY AVE AT LINCOLNWOOD, IL	Chicago
Little Calumet River, IL
CHI-56	Upstream	41.6509	-87.6156	LITTLE CALUMET RIVER AT RIVERDALE, IL	Chicago	1115719	758.993				April 23 - 25	April 23 - 25	May 7 - 9
CHI-RP7	Middle	41.6624	-87.6191	LITTLE CALUMET R AT S MICHIGAN AVE AT CHICAGO, IL	Chicago
CHI-76	Downstream	41.6565	-87.6365	LITTLE CALUMET RIVER AT CALUMET PARK, IL	Chicago
Clinton River, MI
CLI-5	Upstream	42.6173	-83.3739	Cass Lake in Gerundegut Bay near Pontiac, Michigan	Pontiac	818657	396.444	April 24 - 28; June 10 - 12	June 3 - 4	June 17 - 18
CLI-4	Middle	42.7361	-83.0719	Stony Creek Lake near Washington, Michigan	Washington
CLI-3	Downstream	42.6374	-83.2529	Clinton River downstream from Pontiac WWTP at Pontiac, Michigan	Pontiac
CLI-2		42.5977	-82.8672	Clinton River upstream from Mt. Clemens WWTP at Mt. Clemens, Michigan	Mt. Clemens
CLI-1		42.5971	-82.8626	Clinton River downstream from Mt. Clemens WWTP at Mt. Clemens, Michigan	Mt. Clemens
Cuyahoga River, OH
CUY-5	Upstream	41.3872	-81.2005	La Due Reservoir above dam at site L-1 near Burton, Ohio	Burton	755625	359.821	May 6 - 8; June 5 - 7	June 5 - 7	June 19 - 20	April 27 - May 2	April 27 - May 2	May 10 - 13
CUY-4	Middle	41.1352	-81.547	Cuyahoga River at Old Portage, Ohio	Portage						May 10 - 13
CUY-3		41.1599	-81.5728	Cuyahoga River below Akron WWTP outfall at Botzum, Ohio	Botzum
CUY-2		41.2009	-81.5686	Cuyahoga River above Bolanz Road near Akron, Ohio	Akron
CUY-1	Downstream	41.3939	-81.6298	Cuyahoga River above Rockside Road at Independence, Ohio	Independence
Raquette River, NY
RAQ-6	Upstream	44.1252	-74.5384	Tupper Lake, South Bay, near Tupper Lake, New York	Tupper Lake	16971	5.20583	April 30 - May 5; June 25 - 26	June 25 - 26	July 9 - 10	May 4 - 10	May 4 - 10	May 18 - 21
RAQ-5	Middle	44.2318	-74.4792	Raquette Pond above Underwood Bridge near Tupper Lake, New York	Tupper Lake
RAQ-4		44.2339	-74.5298	Raquette River above Piercefield flow near Piercefield, New York	Piercefield
RAQ-3	Downstream	44.6799	-74.9942	RAQUETTE RIVER ABOVE POTSDAM WWTP NEAR POTSDAM NY	Potsdam
RAQ-2		44.6828	-74.9967	Raquette River below Potsdam WWTP near Potsdam, New York	Potsdam
RAQ-1		44.7238	-74.9896	Raquette River above Norwood Reservoir near Norwood, New York	Potsdam
