# Supplementary material for: Contaminants of emerging concern in tributaries to the Laurentian Great Lakes: II. Biological consequences of exposure
Source: PLoS One. 2017 Sep 27;12(9):e0184725. doi: 10.1371/journal.pone.0184725 (PMC5617166; doi:10.1371/journal.pone.0184725)
Supplement: S2 Table — (A) List of chemicals representing each chemical class, pharmaceutical subclass, and estradiol equivalency multiplier used to determine estrogenic equivalency value. (XLSX) [file pone.0184725.s014.xlsx]

## Sheet: S2a Table
Chemical Class	Chemical Compound	Pharmaceutical Subclass	Estradiol Equivalency Multiplier
Alkylphenol
	4-n-Octylphenol		0.0015
	4-Nonylphenol		0.0036
	4-Nonylphenol diethoxylate		0.00036
	4-Nonylphenol monoethoxylate		0.00036
	4-tert-Octylphenol diethoxylate		0.00036
	4-tert-Octylphenol monoethoxylate		0.00036
	4-tert-Octylphenol		0.0015
Fecal Indicator
	3-Methyl-1H-indole
	Indole
Flame Retardant
	Tributyl phosphate
	Triphenyl phosphate
	Tris(2-butoxyethyl) phosphate
	Tris(2-chloroethyl) phosphate
	Tris(dichloroisopropyl) phosphate
Fragrance
	Acetophenone
	Acetyl hexamethyl tetrahydro naphthalene (AHTN)
	Hexahydrohexamethyl cyclopentabenzopyran (HHCB)
Hormone
	11-Ketotestosterone
	17α-Estradiol		0.125
	17α-Ethynylestradiol		33
	17β-Estradiol		1
	4-Androstene-3,17-dione
	cis-Androsterone
	Dihydrotestosterone
	Epitestosterone
	Equilenin		0.001
	Equilin		0.001
	Estriol		0.4
	Estrone		0.8
	Fluticasone propionate
	Mestranol
	Norethindrone
	Progesterone
	Testosterone
	trans-Diethylstilbestrol		1
Industrial
	5-Methyl-1H-benzotriazole
	9,10-Anthraquinone
	Bis(2-ethylhexyl) phthalate
	Diethyl phthalate
Insect Repellant
	N,N-Diethyl-m-toluamide (DEET)
Organohalide
	1,4-Dichlorobenzene
	BDE congener 47
	Pentachlorophenol
	Tetrachloroethene
	Tribromomethane
Other
	1,7-Dimethylxanthine
	10-Hydroxyamitriptyline
	3,4-Dichlorophenyl isocyanate
	3-tert-Butyl-4-hydroxyanisole
	4-Cumylphenol
	Benzophenone
	Caffeine
	Camphor
	Carbazole
	Chirald
	Cotinine
	D-Limonene
	Isoborneol
	Isophorone
	Isopropylbenzene
	Isoquinoline
	Menthol
	Nicotine
	Triethyl citrate
Polycyclic Aromatic Hydrocarbons
	1-Methylnaphthalene
	2,6-Dimethylnaphthalene
	2-Methylnaphthalene
	Anthracene
	Benzo[a]pyrene
	Fluoranthene
	Naphthalene
	Phenanthrene
	Pyrene
Pesticide
	Atrazine
	Bromacil
	Carbaryl
	Chlorpyrifos
	Diazinon
	Dichlorvos
	Metalaxyl
	Metolachlor
	Piperonyl butoxide
	Prometon
	Thiabendazole
Pharmaceutical
	2-Ethyl-2-phenylmalonamide	Anticonvulsant
	Abacavir	Antimicrobial
	Acetaminophen	NSAID
	Acyclovir	Antimicrobial
	Albuterol	Muscle Relaxant
	Alprazolam	Antidepressant
	Amitriptyline	Antidepressant
	Amphetamine	Nervous System Drug
	Antipyrine	NSAID
	Atenolol	Cardiovascular Drug
	Azithromycin	Antimicrobial
	Benztropine	Nervous System Drug
	Betamethasone	Steroid
	Bupropion	Antidepressant
	Butalbital	Anesthetic
	Carbamazepine	Anticonvulsant
	Carisoprodol	Muscle Relaxant
	Celecoxib	NSAID
	Chloroxylenol	Antimicrobial
	Chlorpheniramine	Antihistamine
	Cimetidine	Acid Reflux Medicine
	Citalopram	Antidepressant
	Clonidine	Cardiovascular Drug
	Codeine	Anesthetic
	Dehydronifedipine	Cardiovascular Drug
	Desmethyldiltiazem	Cardiovascular Drug
	Desvenlafaxine	Antidepressant
	Dextromethorphan	Anesthetic
	Diazepam	Antidepressant
	Dihydrocodeine	Anesthetic
	Diltiazem	Cardiovascular Drug
	Diphenhydramine	Antihistamine
	Duloxetine	Antidepressant
	Efavirenz, water	Immune System Drug
	Erythromycin	Antimicrobial
	Ezetimibe	Cholesterol Lowering Drug
	Fadrozole	Antiestrogen
	Famotidine	Acid Reflux Medicine
	Fenofibrate	Cholesterol Lowering Drug
	Fexofenadine	Antihistamine
	Fluconazole	Antimicrobial
	Fluoxetine	Antidepressant
	Fluvoxamine	Antidepressant
	Glipizide	Antidiabetic
	Glyburide	Antidiabetic
	Griseofulvin	Antimicrobial
	Hydrocodone	Opiod
	Hydrocortisone	Antihistamine
	Hydroxyzine	Antihistamine
	Ibuprofen	NSAID
	Iminostilbene	Antidepressant
	Ketoconazole	Antimicrobial
	Lamivudine	Antimicrobial
	Lidocaine	Anesthetic
	Loperamide	Antidiarrheal
	Loratadine	Antihistamine
	Lorazepam	Antidepressant
	Meperidine	Opiod
	Meprobamate	Muscle Relaxant
	Metaxalone	Muscle Relaxant
	Metformin	Antidiabetic
	Methadone	Opiod
	Methocarbamol	Muscle Relaxant
	Methotrexate	Immune System Drug
	Methyl salicylate	NSAID
	Methylphenidate	Stimulant
	Metoprolol	Cardiovascular Drug
	Morphine	Opiod
	Nadolol	Cardiovascular Drug
	Nevirapine	Antimicrobial
	Nizatidine	Acid Reflux Medicine
	Nordiazepam	Antidepressant
	Norfluoxetine	Antidepressant
	Norpropoxyphene	Opiod
	Norsertraline	Antidepressant
	Norverapamil	Cardiovascular Drug
	Omeprazole + Esomeprazole	Acid Reflux Medicine
	Orlistat	Weight Loss Drug
	Oseltamivir	Antimicrobial
	Oxazepam	Antidepressant
	Oxcarbazepine	Anticonvulsant
	Oxycodone	Opiod
	Paroxetine	Antidepressant
	Penciclovir	Antimicrobial
	Pentobarbital	Anesthetic
	Pentoxifylline	Cardiovascular Drug
	Phenazopyridine	NSAID
	Phendimetrazine	Opiod
	Phenobarbital	Anesthetic
	Phenytoin	Anticonvulsant
	Prednisolone	Steroid
	Prednisone	Steroid
	Primidone	Anticonvulsant
	Promethazine	Antihistamine
	Propofol	Anesthetic
	Propoxyphene	Anesthetic
	Propranolol	Cardiovascular Drug
	Pseudoephedrine + Ephedrine	Nervous System Drug
	Quinine	Alkaloid
	Raloxifene	Steroid
	Ranitidine	Acid Reflux Medicine
	Sertraline	Antidepressant
	Sitagliptin	Antidiabetic
	Sulfadimethoxine	Antimicrobial
	Sulfamethizole	Antimicrobial
	Sulfamethoxazole	Antimicrobial
	Tamoxifen	Antiestrogen	0.016
	Temazepam	Anesthetic
	Theophylline	Cardiovascular Drug
	Ticlopidine	Cardiovascular Drug
	Tiotropium	Cardiovascular Drug
	Tramadol	Opiod
	Triamterene	Diuretic
	Triclosan	Antimicrobial
	Trimethoprim	Antimicrobial
	Valacyclovir	Antimicrobial
	Venlafaxine	Antidepressant
	Verapamil	Cardiovascular Drug
	Warfarin	Cardiovascular Drug
Phenolic
	p-Cresol
	Phenol
Plasticizer
	Bisphenol A		0.0026
Sterol
	3β-Coprostanol
	β-Sitosterol		0.001
	β-Stigmastanol		0.001
	Cholesterol
