# Supplementary material for: Contaminants of emerging concern in tributaries to the Laurentian Great Lakes: II. Biological consequences of exposure
Source: PLoS One. 2017 Sep 27;12(9):e0184725. doi: 10.1371/journal.pone.0184725 (PMC5617166; doi:10.1371/journal.pone.0184725)
Supplement: S3 Table — Sample size may vary slightly between biological endpoints due to factors such as insufficient tissues samples or other post-dissection effects. (XLSX) [file pone.0184725.s015.xlsx]

## Sheet: S3 Table
River	Fish population	In-stream locations from upstream (left) to downstream (right)
		LBM-1 / upstream	LLB-3	LLB-5 / middle	LLB-6/ downstream	FXR-13
Fox River (2014)	resident female sunfish	11	6	12	6	6
	resident male sunfish	8	12	15	10	6
	caged female sunfish	24		11	5
	caged male sunfish	16		14	5
		CHI-112 / upstream	CHI-RP4	CHI-36 / downstream
Chicago River (2014)	resident female sunfish	24	17	14
	resident male sunfish	28	33	27
	caged female sunfish	24		18
	caged male sunfish	16		22
		CHI-56 / upstream	CHI-RP7	CHI-76 / downstream
Calumet River (2014)	resident female sunfish	22	19	18
	resident male sunfish	7	26	24
	caged female sunfish	21		22
	caged male sunfish	14		23
		CLI-5 / upstream	CLI-4	CLI-3 / middle	CLI-2	CLI-1 / downstream
Clinton River (2013)	resident female sunfish	8	1	2	6	6
	resident male sunfish	5	5	1	11	9
	caged female sunfish	17		17		17
	caged male sunfish	23		32		28
		CUY-5 / upstream	CUY-4	CUY-3 / middle	CUY-2	Cuy-1 / downstream
Cuyahoga River (2013)	resident female sunfish	17	n/a	17	12	13
	resident male sunfish	23	n/a	14	9	15
	caged female sunfish	39		n/a		31
	caged male sunfish	20		n/a		19
Cuyahoga River (2014)	resident female sunfish	23	17	24	14	1
	resident male sunfish	25	22	22	22	0
	caged female sunfish	22		n/a		4
	caged male sunfish	28		n/a		7
		RAQ-6 / upstream	RAQ-5	RAQ-4 / middle	RAQ-3	RAQ-2	RAQ-1 / downstream
Raquette River (2013)	resident female sunfish	17	16	10	15	13	10
	resident male sunfish	33	41	35	36	36	48
	caged female sunfish	7		15			16
	caged male sunfish	3		29			30
Raquette River (2014)	resident female sunfish	37	20	31	29	23	28
	resident male sunfish	18	9	26	21	8	25
	caged female sunfish	7		22			20
	caged male sunfish	9		18			22
