# Supplementary material for: Contaminants of emerging concern in tributaries to the Laurentian Great Lakes: II. Biological consequences of exposure
Source: PLoS One. 2017 Sep 27;12(9):e0184725. doi: 10.1371/journal.pone.0184725 (PMC5617166; doi:10.1371/journal.pone.0184725)
Supplement: S4 Table — P-values for biological endpoints with statistical significance between sites. Biological response information can be found in Figs 2–5 and Table 4. (XLSX) [file pone.0184725.s016.xlsx]

## Sheet: p-value summary
	Resident female				Resident male				Caged female				Caged male
	Hepatosomatic index	Hepatocyte vacuolization	Vitellogenin	Glucose	Hepatosomatic index	Hepatocyte vacuolization	Vitellogenin	Glucose	Hepatosomatic index	Hepatocyte vacuolization	Vitellogenin	Glucose	Hepatosomatic index	Hepatocyte vacuolization	Vitellogenin	Glucose
Fox River	< 0.001	0.034	0.034	0.036	< 0.001		0.016		0.003	0.022			< 0.001	0.009
Chicago River	0.002		0.019	0.042	0.012			< 0.001			0.024					0.009
Calumet River	0.04	0.034	< 0.001	0.024	0.014		0.002	0.027						0.001		< 0.001
Clinton River				< 0.001				0.038								0.038
Cuyahoga River 2013	< 0.001		< 0.001	< 0.001			0.008	0.015				0.013	0.002
Cuyahoga River 2014	0.007	0.034		0.004	0.014			0.003					< 0.001			< 0.001
Raquette River 2013	< 0.001				< 0.001	0.012	0.001		0.001	0.002						< 0.001
Raquette River 2014		0.034	0.017	< 0.001			0.005	0.005		0.006	0.009	< 0.001		0.001	< 0.001	0.001
