# Supplementary material for: Contaminants of emerging concern in tributaries to the Laurentian Great Lakes: II. Biological consequences of exposure
Source: PLoS One. 2017 Sep 27;12(9):e0184725. doi: 10.1371/journal.pone.0184725 (PMC5617166; doi:10.1371/journal.pone.0184725)
Supplement: S5 Table — Constrained and unconstrained values from the canonical redundancy analysis for resident and caged male and female sunfish from 2013 and 2014 samples. (XLSX) [file pone.0184725.s017.xlsx]

## Sheet: S5 Table
Sex	Exposure	Media	Constrained Percent	Unconstrained Percent
Males	Resident	Water	37.2	62.8
		Sediment	47.1	52.9
		All	43.4	56.6
		Pharmaceutical	27.1	72.9
	Caged	Water	53.6	46.4
		Sediment	58.5	41.5
		All	58.8	41.2
		Pharmaceutical	55.2	44.8
Females	Resident	Water	59.9	40.1
		Sediment	64.6	35.4
		All	62.8	37.2
		Pharmaceutical	56.4	43.6
	Caged	Water	59.2	40.8
		Sediment	58.5	41.5
		All	58.8	41.2
		Pharmaceutical	60.4	39.6
