# Supplementary material for: Contaminants of emerging concern in tributaries to the Laurentian Great Lakes: II. Biological consequences of exposure
Source: PLoS One. 2017 Sep 27;12(9):e0184725. doi: 10.1371/journal.pone.0184725 (PMC5617166; doi:10.1371/journal.pone.0184725)
Supplement: S2 File — (Microsoft Excel) All biological data used in this study including: fish number, sample year, sample river, the sample river reach section, identification of caged or resident fish, genus, common species name, total length (mm), total weight (g), gonadal weight (g), liver weight (g), condition factor (CF), gonadal somatic index (GSI), hepatosomatic index (HSI), plasma vitellogenin concentration (μg/mL), log10 plasma vitellogenin concentration, plasma glucose concentration (mg/dL), sex of fish based on histological analysis, percent of spermatogonia or number of immature oocytes, percent of spermatocytes or number of perinuclear oocytes, percent of spermatids or number of early vitellogenic oocytes, percent of spermatozoa or number of mature oocytes, presence of eosinophilic fluid (1 = yes, 0 = no), gonad maturity (GPA) ranked on a scale of 0 to 4, prevalence of vacuoles in hepatocytes ranked on a severity scale of 1 to 4, presence of liver pathologic features (1 = yes, 0 = no), presence of gonadal abnormality (1 = yes, 0 = no), presence of parasites in the gonads (1 = yes, 0 = no), presence of parasites in the liver (1 = yes, 0 = no), presence of macroscopic pathologic features (1 = yes, 0 = no), sum of pathologic observations on a scale of 0 to 7, and presence of pathologic abnormalities (1 = yes, 0 = no). (XLSX) [file pone.0184725.s019.xlsx]

## Sheet: Raw Data File
Fish #	Year	River	Reach Section	Caging Site	Resident/Caged	Genus	Species	Total Length (mm)	Weight (g)	Gonad (g)	Liver (g)	CF	GSI	H.S.I	VTG ug/mL	log 10 VTG	Glucose (mg/dL)	Histo Sex	% of Spermatogonia or # of immature oocytes	% of Spermatocytes or # of perinuclear oocytes	% of Spermatids or # of early vitellogenic oocyetes	% of Spermatozoa or # of mature oocyetes	Presence of eosinophilic fluid in gonad	Gonad "GPA"	Hepatocyte vacuolization (scale 1-4)	Presence of eosinophilic fluid in liver	Liver pathology (other than parasites) Y=1, N=0	Gonad pathology (other than parasites) Y=1, N=0	Gonad parasites Y=1, N=0	Liver parasites Y=1, N=0	Macroscopic pathology (Field Notes) Y=1, N=0	SUM Pathologies	Presence/ absence of pathology
266	2013	Clinton	Baseline	Baseline	Caged	Lepomis	Bluegill	120	30	0.6	0.5	1.73611	2	1.66667	8000	3.90309	265	F	20	30	40	10	0	2.4	2	0	0	0	0	0	0	0	0
267	2013	Clinton	Baseline	Baseline	Caged	Lepomis	Bluegill	130	34	0.1	0.2	1.54756	0.294118	0.588235	1026.89	3.01152		M	40	30	30	0	0	1.9	1	0	0	0	0	1	1	2	1
268	2013	Clinton	Baseline	Baseline	Caged	Lepomis	Bluegill	180	101	0.2	1.2	1.73182	0.19802	1.18812	362.637	2.55947	296	M	30	30	30	10	0	2.2	2	1	0	0	0	0	1	2	1
269	2013	Clinton	Baseline	Baseline	Caged	Lepomis	Bluegill	165	81	5.8	0.9	1.80316	7.16049	1.11111	8000	3.90309	318	F	10	0	0	90	0	3.7	1	0	0	0	0	1	1	2	1
270	2013	Clinton	Baseline	Baseline	Caged	Lepomis	Bluegill	190	135	7.3	2.1	1.96822	5.40741	1.55556	5376.3	3.73048	263	F	10	20	50	20	0	2.8	1	0	0	0	0	0	0	0	0
271	2013	Clinton	Baseline	Baseline	Caged	Lepomis	Bluegill	155	78	0.2	1.1	2.09459	0.25641	1.41026	1291.44	3.11107	301	M	10	30	30	30	0	2.8	2	0	0	0	0	0	0	0	0
272	2013	Clinton	Baseline	Baseline	Caged	Lepomis	Bluegill	145	52	2.1	0.8	1.70569	4.03846	1.53846	8000	3.90309	94	F	10	10	70	10	0	2.8	2	1	0	0	0	1	1	3	1
273	2013	Clinton	Baseline	Baseline	Caged	Lepomis	Bluegill	185	106	6.5	0.9	1.67414	6.13208	0.849057	8000	3.90309	132	F	10	0	20	70	0	3.5	1	0	0	0	0	1	1	2	1
274	2013	Clinton	Baseline	Baseline	Caged	Lepomis	Bluegill	160	70	5.1	0.8	1.70898	7.28571	1.14286	8000	3.90309	348	F	10	10	70	10	0	2.8	1	0	0	0	0	0	0	0	0
275	2013	Clinton	Baseline	Baseline	Caged	Lepomis	Bluegill	145	50	0.1	0.7	1.64008	0.2	1.4	515.53	2.71225	282	M	40	50	10	0	0	1.7	2	0	1	0	0	1	1	3	1
276	2013	Clinton	Baseline	Baseline	Caged	Lepomis	Bluegill	185	110	0.2	1.5	1.73731	0.181818	1.36364	698.195	2.84398	272	M	20	30	30	20	0	2.5	2	0	0	0	0	1	0	1	1
277	2013	Clinton	Baseline	Baseline	Caged	Lepomis	Bluegill	155	63	0.1	0.8	1.69179	0.15873	1.26984	192.03	2.28337	396	M	60	20	10	10	0	1.7	2	0	0	0	0	1	1	2	1
278	2013	Clinton	Baseline	Baseline	Caged	Lepomis	Bluegill	175	97	0.5	1.8	1.80991	0.515464	1.85567	1076.9	3.03218	196	M	10	20	40	30	0	2.9	2	0	0	0	0	1	0	1	1
279	2013	Clinton	Baseline	Baseline	Caged	Lepomis	Bluegill	175	107	7.8	1.5	1.9965	7.28972	1.40187	5732.38	3.75833	176	F	10	10	60	20	0	2.9	1	0	0	0	0	1	1	2	1
280	2013	Clinton	Baseline	Baseline	Caged	Lepomis	Bluegill	140	52	2.5	0.8	1.89504	4.80769	1.53846	8000	3.90309	436	F	10	30	50	10	0	2.6	2	0	0	0	0	1	1	2	1
281	2013	Clinton	Baseline	Baseline	Caged	Lepomis	Bluegill	175	104	0.8	2.5	1.94052	0.769231	2.40385	8000	3.90309	480	M	20	40	40	0	0	2.2	3	0	0	0	0	0	1	1	1
282	2013	Clinton	Baseline	Baseline	Caged	Lepomis	Bluegill	150	61	5.6	0.4	1.80741	9.18033	0.655738	6289.98	3.79865	209	F	0	0	0	100	0	4	1	0	0	0	0	1	1	2	1
283	2013	Clinton	Baseline	Baseline	Caged	Lepomis	Bluegill	145	47	0.1	0.5	1.54168	0.212766	1.06383	1194.72	3.07727	311	M	20	30	30	20	0	2.5	1	0	0	0	0	0	0	0	0
284	2013	Clinton	Baseline	Baseline	Caged	Lepomis	Bluegill	132	31	1.5	0.4	1.34784	4.83871	1.29032	8000	3.90309	400	F	10	10	70	10	0	2.8	1	0	0	0	0	1	1	2	1
285	2013	Clinton	Baseline	Baseline	Caged	Lepomis	Bluegill	158	62	0.6	1.9	1.57188	0.967742	3.06452	4740.37	3.67581	160	M	10	40	40	10	0	2.5	3	0	0	0	0	0	0	0	0
286	2013	Clinton	Baseline	Baseline	Caged	Lepomis	Bluegill	155	64	5.3	0.7	1.71864	8.28125	1.09375	8000	3.90309	267	F	10	0	0	90	0	3.7	1	0	0	0	0	1	1	2	1
287	2013	Clinton	Baseline	Baseline	Caged	Lepomis	Bluegill	160	82	0.1	2	2.00195	0.121951	2.43902	3208.49	3.5063	484	M	50	20	20	10	0	1.9	3	0	0	0	0	0	0	0	0
288	2013	Clinton	Baseline	Baseline	Caged	Lepomis	Bluegill	115	24	0.1	0.6	1.57804	0.416667	2.5	1529.61	3.18458	236	M	60	30	10	0	0	1.5	2	0	0	0	0	0	0	0	0
289	2013	Clinton	Baseline	Baseline	Caged	Lepomis	Bluegill	120	25	0.1	0.4	1.44676	0.4	1.6	1529.15	3.18445	158	M	100	0	0	0	0	1	1	0	0	0	0	1	0	1	1
290	2013	Clinton	Baseline	Baseline	Caged	Lepomis	Bluegill	130	40	0.1	0.4	1.82066	0.25	1	1389.19	3.14276	417	M	50	20	20	10	0	1.9	2	0	0	0	0	1	1	2	1
291	2013	Clinton	Baseline	Baseline	Caged	Lepomis	Bluegill	140	45	0.2	0.6	1.63994	0.444444	1.33333	1191.29	3.07602	146	M	50	30	10	10	1	1.8	1	0	0	0	0	1	0	2	1
292	2013	Clinton	Baseline	Baseline	Caged	Lepomis	Bluegill	135	42	0.1	0.6	1.70706	0.238095	1.42857	642.23	2.80769	150	M	60	30	10	0	0	1.5	1	0	0	0	0	1	1	2	1
293	2013	Clinton	Baseline	Baseline	Caged	Lepomis	Bluegill	95	15	0.05	0.4	1.74953	0.333333	2.66667	1188.37	3.07495	524	M	100	0	0	0	0	1	4	1	0	0	0	0	0	1	1
294	2013	Clinton	Baseline	Baseline	Caged	Lepomis	Bluegill	135	38	2.5	0.5	1.54448	6.57895	1.31579	6641.8	3.82229	202	F	10	10	60	20	0	2.9	1	0	0	0	0	0	1	1	1
295	2013	Clinton	Baseline	Baseline	Caged	Lepomis	Bluegill	110	24	0.3	0.6	1.80316	1.25	2.5	2097.38	3.32168	145	F	30	30	30	10	0	2.2	1	0	0	0	0	1	1	2	1
296	2013	Clinton	Baseline	Baseline	Caged	Lepomis	Bluegill	125	29	0.1	0.4	1.4848	0.344828	1.37931	689.305	2.83841	265	M	100	0	0	0	0	1	1	0	0	0	0	1	0	1	1
297	2013	Clinton	Baseline	Baseline	Caged	Lepomis	Bluegill	145	84	3.7	1.3	2.75534	4.40476	1.54762	2451.97	3.38952	229	F	10	10	30	50	0	3.2	1	0	0	0	0	1	1	2	1
298	2013	Clinton	Baseline	Baseline	Caged	Lepomis	Bluegill	113	23	0.1	0.4	1.59402	0.434783	1.73913	8000	3.90309	424	M	100	0	0	0	0	1	3	1	0	0	0	0	0	1	1
299	2013	Clinton	Baseline	Baseline	Caged	Lepomis	Bluegill	112	20	0.1	0.4	1.42356	0.5	2	7864.06	3.89565	125	M	100	0	0	0	0	1	3	0	0	0	0	0	0	0	0
300	2013	Clinton	Baseline	Baseline	Caged	Lepomis	Bluegill	130	39	2.2	0.9	1.77515	5.64103	2.30769	8000	3.90309	179	F	10	0	0	90	0	3.7	1	0	0	0	0	1	1	2	1
301	2013	Clinton	Baseline	Baseline	Caged	Lepomis	Bluegill	130	38	0.3	0.5	1.72963	0.789474	1.31579	2491.47	3.39646	204	M	30	30	30	10	0	2.2	2	0	0	0	0	0	0	0	0
302	2013	Clinton	Baseline	Baseline	Caged	Lepomis	Bluegill	125	35	0.1	0.5	1.792	0.285714	1.42857	1166.51	3.06689	104	M	80	20	0	0	0	1.2	1	0	0	0	0	1	0	1	1
303	2013	Clinton	Baseline	Baseline	Caged	Lepomis	Bluegill	120	24	0.2	0.7	1.38889	0.833333	2.91667	481.405	2.68251	600	M	80	20	0	0	0	1.2	3	0	0	0	0	1	0	1	1
304	2013	Clinton	Baseline	Baseline	Caged	Lepomis	Bluegill	165	81	6.5	1.2	1.80316	8.02469	1.48148	8000	3.90309	281	F	10	0	0	90	0	3.7	1	0	0	0	0	1	1	2	1
305	2013	Clinton	Baseline	Baseline	Caged	Lepomis	Bluegill	115	20	0.1	0.4	1.31503	0.5	2	1044.43	3.01888	307	F	30	30	40	0	0	2.1	2	0	0	0	0	0	0	0	0
306	2013	Clinton	Baseline	Baseline	Caged	Lepomis	Bluegill	125	33	0.1	0.3	1.6896	0.30303	0.909091	1045.65	3.01939	134	M	50	30	20	0	0	1.7	1	0	0	0	0	1	0	1	1
307	2013	Clinton	Baseline	Baseline	Caged	Lepomis	Bluegill	114	22	0.05	0.3	1.48494	0.227273	1.36364	284.913	2.45471	394	M	100	0	0	0	0	1	1	0	0	0	0	1	0	1	1
308	2013	Clinton	Baseline	Baseline	Caged	Lepomis	Bluegill	115	20	0.05	0.4	1.31503	0.25	2	8000	3.90309	121	M	100	0	0	0	0	1	3	0	0	0	0	1	0	1	1
309	2013	Clinton	Baseline	Baseline	Caged	Lepomis	Bluegill	110	18	0.7	0.2	1.35237	3.88889	1.11111	2451.52	3.38944	432	F	20	30	40	10	0	2.4	3	0	0	0	0	0	0	0	0
310	2013	Clinton	Baseline	Baseline	Caged	Lepomis	Bluegill	115	22	0.1	0.8	1.44654	0.454545	3.63636	8000	3.90309	532	M	50	30	20	0	0	1.7	3	0	0	0	0	0	0	0	0
311	2013	Clinton	Baseline	Baseline	Caged	Lepomis	Bluegill	117	21	0.7	0.4	1.31118	3.33333	1.90476	1601.7	3.20458		F	10	10	40	40	0	3.1	3	0	0	0	0	0	0	0	0
312	2013	Clinton	Baseline	Baseline	Caged	Lepomis	Bluegill	126	30	0.1	0.8	1.49972	0.333333	2.66667	1148.82	3.06025		M	20	30	40	10	0	2.4	2	0	0	0	0	0	0	0	0
313	2013	Cuyahoga	Baseline	Baseline	Caged	Lepomis	Bluegill	145	50.1	0.4	0.5	1.64336	0.798403	0.998004	1855.5	3.26846	10	F	30	40	30	0	0	2	1	0	0	0	0	1	0	1	1
314	2013	Cuyahoga	Baseline	Baseline	Caged	Lepomis	Bluegill	160	69.9	0.1	0.5	1.70654	0.143062	0.715308	1037.96	3.01618	80	M	30	10	10	50	0	2.8	1	0	0	0	0	1	0	1	1
315	2013	Cuyahoga	Baseline	Baseline	Caged	Lepomis	Bluegill	118	25.2	0.5	0.2	1.53375	1.98413	0.793651	3613.62	3.55794	51	F	10	0	0	90	0	3.7	1	0	0	0	0	1	0	1	1
316	2013	Cuyahoga	Baseline	Baseline	Caged	Lepomis	Bluegill	120	26.9	1.5	0.2	1.55671	5.57621	0.743494	5709.07	3.75657	42	F	10	0	0	90	0	3.7	1	0	0	0	0	1	0	1	1
317	2013	Cuyahoga	Baseline	Baseline	Caged	Lepomis	Bluegill	164	82.7	0.2	0.6	1.87488	0.241838	0.725514	300.12	2.47729	10	M	100	0	0	0	0	1	1	0	0	0	0	1	1	2	1
318	2013	Cuyahoga	Baseline	Baseline	Caged	Lepomis	Bluegill	167	87	0.2	0.7	1.86797	0.229885	0.804598	144.905	2.16108	351	M	100	0	0	0	0	1	1	0	0	0	0	1	1	2	1
319	2013	Cuyahoga	Baseline	Baseline	Caged	Lepomis	Bluegill	153	66.6	0.1	0.3	1.85952	0.15015	0.45045	107.88	2.03294	175	M	10	10	20	60	0	3.3	1	1	0	0	0	0	1	2	1
320	2013	Cuyahoga	Baseline	Baseline	Caged	Lepomis	Bluegill	150	57.4	0.1	0.4	1.70074	0.174216	0.696864	55.25	1.74233	167	M	100	0	0	0	0	1	1	0	0	0	0	0	0	0	0
321	2013	Cuyahoga	Baseline	Baseline	Caged	Lepomis	Bluegill	110	20.1	0.6	0.1	1.51014	2.98507	0.497512	3660.05	3.56349	340	F	10	0	0	90	0	3.7	1	0	0	0	0	1	0	1	1
322	2013	Cuyahoga	Baseline	Baseline	Caged	Lepomis	Bluegill	140	43.4	0.1	0.3	1.58163	0.230415	0.691244	320.127	2.50532	10	M	100	0	0	0	0	1	1	0	0	0	0	1	0	1	1
323	2013	Cuyahoga	Baseline	Baseline	Caged	Lepomis	Bluegill	110	20.2	0.1	0.5	1.51766	0.49505	2.47525	427.795	2.63124	228	M	100	0	0	0	0	1	1	0	0	0	0	1	1	2	1
324	2013	Cuyahoga	Baseline	Baseline	Caged	Lepomis	Bluegill	110	17.9	0.2	0.4	1.34485	1.11732	2.23464	353.165	2.54798	276	F	40	50	10	0	0	1.7	1	0	0	0	0	1	0	1	1
325	2013	Cuyahoga	Baseline	Baseline	Caged	Lepomis	Bluegill	118	22.9	0.1	0.2	1.39376	0.436681	0.873362	495.22	2.6948	333	M	100	0	0	0	0	1	1	0	0	0	0	1	1	2	1
326	2013	Cuyahoga	Baseline	Baseline	Caged	Lepomis	Bluegill	146	54.7	2	0.4	1.75764	3.65631	0.731261	8000	3.90309	158	F	10	10	20	60	0	3.3	1	0	0	0	0	1	0	1	1
327	2013	Cuyahoga	Baseline	Baseline	Caged	Lepomis	Bluegill	146	50.3	0.1	0.2	1.61625	0.198807	0.397614	256.225	2.40862		M	10	10	10	70	0	3.4	2	0	0	0	0	1	0	1	1
328	2013	Cuyahoga	Baseline	Baseline	Caged	Lepomis	Bluegill	136	41.1	0.1	0.5	1.6339	0.243309	1.21655	80.9	1.90795	10	M	100	0	0	0	0	1	1	0	0	0	0	1	0	1	1
329	2013	Cuyahoga	Baseline	Baseline	Caged	Lepomis	Bluegill	165	84.8	0.1	0.5	1.88775	0.117925	0.589623	336.82	2.5274	105	M	60	10	10	20	0	1.9	1	0	0	0	0	0	0	0	0
330	2013	Cuyahoga	Baseline	Baseline	Caged	Lepomis	Bluegill	165	91.9	0.7	1.1	2.0458	0.761697	1.19695	375.275	2.57435		M	100	0	0	0	0	1	1	0	0	0	0	1	1	2	1
331	2013	Cuyahoga	Baseline	Baseline	Caged	Lepomis	Bluegill	110	20.5	1.3	0.3	1.5402	6.34146	1.46341	2021.96	3.30577	390	F	10	10	0	80	0	3.5	1	0	0	0	0	1	1	2	1
332	2013	Cuyahoga	Baseline	Baseline	Caged	Lepomis	Bluegill	160	84.9	9.3	1.2	2.07275	10.9541	1.41343	8000	3.90309	352	F	0	10	10	80	0	3.7	1	0	0	0	0	1	1	2	1
333	2013	Cuyahoga	Baseline	Baseline	Caged	Lepomis	Bluegill	101	17	1.1	0.2	1.65	6.47059	1.17647	1408.21	3.14867		F	0	10	50	40	0	3.3	1	1	0	0	0	0	0	1	1
334	2013	Cuyahoga	Baseline	Baseline	Caged	Lepomis	Bluegill	146	53.4	0.2	0.5	1.71586	0.374532	0.93633	51.475	1.7116		M	100	0	0	0	0	1	1	1	0	0	0	1	1	3	1
335	2013	Cuyahoga	Baseline	Baseline	Caged	Lepomis	Bluegill	105	18	0.3	0.1	1.55491	1.66667	0.555556	72.54	1.86058	89	M	10	10	20	60	0	3.3	1	0	0	0	0	0	0	0	0
336	2013	Cuyahoga	Baseline	Baseline	Caged	Lepomis	Bluegill	145	52	4.4	0.4	1.70569	8.46154	0.769231	2871.9	3.45817	157	F	0	10	30	60	0	3.5	1	0	0	0	0	0	1	1	1
337	2013	Cuyahoga	Baseline	Baseline	Caged	Lepomis	Bluegill	97	12.6	0.1	0.1	1.38056	0.793651	0.793651	239.015	2.37843	600	M	100	0	0	0	0	1	1	0	0	0	0	1	1	2	1
338	2013	Cuyahoga	Baseline	Baseline	Caged	Lepomis	Bluegill	122	31	1.3	0.2	1.70719	4.19355	0.645161	5371.48	3.73009	558	F	0	10	30	60	0	3.5	1	0	0	0	0	0	0	0	0
339	2013	Cuyahoga	Baseline	Baseline	Caged	Lepomis	Bluegill	151	59.6	3.9	0.5	1.73107	6.54362	0.838926	6291.46	3.79875	336	F	0	10	20	70	0	3.6	1	0	0	0	0	1	1	2	1
340	2013	Cuyahoga	Baseline	Baseline	Caged	Lepomis	Bluegill	120	28.2	0.6	0.2	1.63194	2.12766	0.70922	2552.71	3.407		F	20	20	30	30	0	2.7	1	1	0	0	0	0	0	1	1
341	2013	Cuyahoga	Baseline	Baseline	Caged	Lepomis	Bluegill	138	46.9	1.5	0.3	1.78458	3.19829	0.639659	2701.93	3.43167	277	F	10	20	30	40	0	3	1	0	0	0	0	1	1	2	1
342	2013	Cuyahoga	Baseline	Baseline	Caged	Lepomis	Bluegill	124	29.3	1.5	0.3	1.53675	5.11945	1.02389				F	10	10	20	60	0	3.3	1	0	0	0	0	1	1	2	1
343	2013	Cuyahoga	Baseline	Baseline	Caged	Lepomis	Bluegill	120	27.2	0.1	0.3	1.57407	0.367647	1.10294	76.95	1.88621	425	F	10	40	50	0	0	2.4	1	0	0	0	0	1	1	2	1
344	2013	Cuyahoga	Baseline	Baseline	Caged	Lepomis	Bluegill	120	27.5	0.1	0.3	1.59144	0.363636	1.09091	3084.64	3.4892	344	F	20	50	30	0	0	2.1	1	0	0	0	0	1	1	2	1
345	2013	Cuyahoga	Baseline	Baseline	Caged	Lepomis	Bluegill	100	13.6	0.1	0.1	1.36	0.735294	0.735294	211.73	2.32578	379	F	30	40	30	0	0	2	1	0	0	0	0	1	1	2	1
346	2013	Cuyahoga	Baseline	Baseline	Caged	Lepomis	Bluegill	180	110	7	1.1	1.88615	6.36364	1	5428.93	3.73471	319	F	10	0	0	90	0	3.7	1	0	0	0	0	1	1	2	1
347	2013	Cuyahoga	Upstream		Resident	Lepomis	Bluegill	115	29	1.9	0.2	1.9068	6.55172	0.689655	8000	3.90309	596	F	10	0	0	90	0	3.7	1	0	0	0	0	0	0	0	0
348	2013	Cuyahoga	Upstream		Resident	Lepomis	Bluegill	130	46.4	0.1	0.4	2.11197	0.215517	0.862069	255.713	2.40775	490	M	20	30	30	20	0	2.5	2	0	0	0	0	0	1	1	1
349	2013	Cuyahoga	Upstream		Resident	Lepomis	Bluegill	145	50.1	2.5	0.5	1.64336	4.99002	0.998004	8000	3.90309	547	F	10	10	30	50	0	3.2	1	0	0	0	0	1	0	1	1
350	2013	Cuyahoga	Upstream		Resident	Lepomis	Bluegill	135	47.7	2.1	0.6	1.93873	4.40252	1.25786	8000	3.90309	502	F	10	0	0	90	0	3.7	1	0	0	0	0	0	1	1	1
351	2013	Cuyahoga	Upstream		Resident	Lepomis	Bluegill	151	70.3	5.8	1.3	2.04185	8.25036	1.84922	8000	3.90309	600	F	10	20	10	60	0	3.2	1	0	0	0	0	0	0	0	0
352	2013	Cuyahoga	Upstream		Resident	Lepomis	Bluegill	102	28	0.1	0.2	2.6385	0.357143	0.714286	1523.46	3.18283	600	M	50	30	20	0	0	1.7	1	0	0	0	0	0	0	0	0
353	2013	Cuyahoga	Upstream		Resident	Lepomis	Bluegill	152	65.5	5.1	1.4	1.86514	7.78626	2.1374	8000	3.90309	600	F	10	10	20	60	0	3.3	1	0	0	0	0	0	0	0	0
354	2013	Cuyahoga	Upstream		Resident	Lepomis	Bluegill	156	75	6.2	1.6	1.97555	8.26667	2.13333	8000	3.90309	469	F	10	10	10	70	0	3.4	1	0	1	0	0	0	0	1	1
355	2013	Cuyahoga	Upstream		Resident	Lepomis	Bluegill	122	36.3	0.1	0.4	1.99907	0.275482	1.10193	274.773	2.43897	600	F	100	0	0	0	0	1	1	0	0	0	0	0	1	1	1
356	2013	Cuyahoga	Upstream		Resident	Lepomis	Bluegill	137	50.8	4.2	1	1.97561	8.26772	1.9685	8000	3.90309	584	F	10	20	20	50	0	3.1	1	0	0	0	0	0	0	0	0
357	2013	Cuyahoga	Upstream		Resident	Lepomis	Bluegill	161	76.5	5.2	1.9	1.83309	6.79739	2.48366	8000	3.90309	162	F	10	30	30	30	0	2.8	1	0	0	0	0	0	1	1	1
358	2013	Cuyahoga	Upstream		Resident	Lepomis	Bluegill	134	45.7	0.1	0.5	1.89934	0.218818	1.09409	124.035	2.09354	600	M	20	20	10	50	0	2.9	1	0	0	0	0	0	1	1	1
359	2013	Cuyahoga	Upstream		Resident	Lepomis	Bluegill	132	47.6	2.6	0.6	2.06959	5.46218	1.2605	8000	3.90309	600	F	10	10	30	50	0	3.2	1	0	0	0	0	0	0	0	0
360	2013	Cuyahoga	Upstream		Resident	Lepomis	Red Eared	131	49.3	0.2	0.4	2.19297	0.40568	0.811359	39.03	1.5914	357	M	100	0	0	0	0	1	3	0	0	0	0	0	0	0	0
361	2013	Cuyahoga	Upstream		Resident	Lepomis	Bluegill	184	113.6	14.2	1.6	1.82358	12.5	1.40845	8000	3.90309	541	F	10	10	10	70	0	3.4	1	0	0	0	0	0	1	1	1
362	2013	Cuyahoga	Upstream		Resident	Lepomis	Bluegill	160	72.9	0.1	0.7	1.77979	0.137174	0.960219	459.225	2.66203	600	M	10	10	20	60	0	3.3	1	0	0	0	0	0	1	1	1
363	2013	Cuyahoga	Upstream		Resident	Lepomis	Bluegill	135	48.3	0.1	0.4	1.96312	0.207039	0.828157	1038.34	3.01634	600	M	40	30	20	10	0	2	1	0	0	0	0	0	0	0	0
364	2013	Cuyahoga	Upstream		Resident	Lepomis	Bluegill	125	35.7	0.1	0.2	1.82784	0.280112	0.560224	26.82	1.42846	600	M	70	20	10	0	0	1.4	1	0	0	0	0	0	1	1	1
365	2013	Cuyahoga	Upstream		Resident	Lepomis	Bluegill	155	60.5	2.9	1.2	1.62465	4.79339	1.98347	8000	3.90309	600	F	10	10	30	50	0	3.2	2	0	0	0	0	0	0	0	0
366	2013	Cuyahoga	Upstream		Resident	Lepomis	Bluegill	171	89.2	7.4	1.3	1.78392	8.29596	1.4574	8000	3.90309	495	F	10	0	0	90	0	3.7	1	0	0	0	0	1	0	1	1
367	2013	Cuyahoga	Upstream		Resident	Lepomis	Bluegill	140	62.3	0.1	0.7	2.27041	0.160514	1.1236	186.775	2.27132	512	M	20	40	30	10	0	2.3	2	0	0	0	1	1	1	3	1
368	2013	Cuyahoga	Upstream		Resident	Lepomis	Bluegill	155	72.8	7.3	1.5	1.95495	10.0275	2.06044	8000	3.90309	600	F	10	0	0	90	0	3.7	1	0	0	0	0	0	1	1	1
369	2013	Cuyahoga	Upstream		Resident	Lepomis	Bluegill	145	61.5	0.1	0.6	2.0173	0.162602	0.97561	72.87	1.86255	472	M	30	30	30	10	0	2.2	2	0	0	0	0	0	1	1	1
370	2013	Cuyahoga	Upstream		Resident	Lepomis	Bluegill	120	33.7	1.4	0.6	1.95023	4.1543	1.78042	8000	3.90309	600	F	10	10	20	60	0	3.3	1	0	0	0	0	0	0	0	0
371	2013	Cuyahoga	Upstream		Resident	Lepomis	Bluegill	132	47.6	0.1	0.4	2.06959	0.210084	0.840336	437.533	2.64101	600	M	40	20	20	20	0	2.2	1	0	0	0	0	0	1	1	1
372	2013	Cuyahoga	Upstream		Resident	Lepomis	Bluegill	182	110.4	7.3	2.1	1.83128	6.61232	1.90217	8000	3.90309	358	F	10	10	20	60	0	3.3	2	0	1	0	0	0	0	1	1
373	2013	Cuyahoga	Upstream		Resident	Lepomis	Bluegill	160	84.8	7.8	1.8	2.07031	9.19811	2.12264	8000	3.90309	600	F	10	10	10	70	0	3.4	2	0	0	0	0	0	0	0	0
374	2013	Cuyahoga	Upstream		Resident	Lepomis	Bluegill	150	68.5	8.8	1.7	2.02963	12.8467	2.48175	8000	3.90309	600	F	10	0	10	80	0	3.6	1	0	0	0	0	0	0	0	0
375	2013	Cuyahoga	Upstream		Resident	Lepomis	Bluegill	132	44.4	0.3	0.5	1.93046	0.675676	1.12613	534.51	2.72796	536	M	70	20	10	0	0	1.4	1	0	0	0	0	1	1	2	1
376	2013	Cuyahoga	Upstream		Resident	Lepomis	Bluegill	133	46.6	1	0.5	1.98076	2.14592	1.07296	8000	3.90309	249	F	10	20	40	30	0	2.9	2	0	0	0	0	0	0	0	0
377	2013	Cuyahoga	Upstream		Resident	Lepomis	Bluegill	127	37.6	0.1	0.2	1.83559	0.265957	0.531915	1397.73	3.14542	600	M	10	30	30	30	0	2.8	1	0	0	0	0	1	1	2	1
378	2013	Cuyahoga	Upstream		Resident	Lepomis	Bluegill	167	84	7.5	2	1.80356	8.92857	2.38095	8000	3.90309	600	F	10	10	30	50	0	3.2	1	0	0	0	0	0	0	0	0
379	2013	Cuyahoga	Upstream		Resident	Lepomis	Bluegill	163	79	4.7	1.3	1.82417	5.94937	1.64557	8000	3.90309	600	F	20	20	40	20	0	2.6	1	0	0	0	0	0	0	0	0
380	2013	Cuyahoga	Upstream		Resident	Lepomis	Bluegill	170	93.4	7.3	2.2	1.90108	7.81585	2.35546	8000	3.90309	563	F	10	10	10	70	0	3.4	2	0	0	0	0	0	0	0	0
381	2013	Cuyahoga	Upstream		Resident	Lepomis	Bluegill	132	49.3	0.1	0.7	2.14351	0.20284	1.41988	2708.51	3.43273	600	M	20	30	30	20	0	2.5	1	0	0	0	0	0	0	0	0
382	2013	Cuyahoga	Upstream		Resident	Lepomis	Bluegill	135	55.4	0.1	0.7	2.25169	0.180505	1.26354	75.28	1.87668	554	M	30	30	30	10	0	2.2	1	0	0	0	0	0	0	0	0
383	2013	Cuyahoga	Upstream		Resident	Lepomis	Bluegill	160	74.7	7.7	1.8	1.82373	10.3079	2.40964	8000	3.90309	401	F	10	10	10	70	0	3.4	1	0	0	0	0	0	0	0	0
384	2013	Cuyahoga	Upstream		Resident	Lepomis	Bluegill	158	76.7	6.6	1.4	1.94457	8.60495	1.82529	8000	3.90309	371	F	10	0	0	90	0	3.7	1	0	0	0	0	0	0	0	0
385	2013	Cuyahoga	Upstream		Resident	Lepomis	Bluegill	150	63.7	4.9	1.3	1.88741	7.69231	2.04082	8000	3.90309	600	F	10	10	30	50	0	3.2	1	0	0	0	0	0	0	0	0
386	2013	Cuyahoga	Upstream		Resident	Lepomis	Bluegill	125	38.5	2	0.8	1.9712	5.19481	2.07792	8000	3.90309	600	F	10	10	30	50	0	3.2			0	0	0	0	0	0	0
387	2013	Cuyahoga	Upstream		Resident	Lepomis	Bluegill	150	67.7	4.8	1.2	2.00593	7.0901	1.77253	8000	3.90309	417	F	10	0	0	90	0	3.7	1	1	0	0	0	0	0	1	1
388	2013	Cuyahoga	Upstream		Resident	Lepomis	Bluegill	127	38.2	1.8	0.6	1.86489	4.71204	1.57068	6485.57	3.81195	600	F	10	10	10	70	0	3.4	2	0	0	0	0	1	0	1	1
389	2013	Cuyahoga	Upstream		Resident	Lepomis	Bluegill	122	39.6	0.3	0.4	2.1808	0.757576	1.0101	221.045	2.34448	600	M	30	20	20	30	0	2.5	1	0	0	0	0	0	1	1	1
390	2013	Cuyahoga	Upstream		Resident	Lepomis	Bluegill	150	69.2	6	1.1	2.05037	8.67052	1.5896	8000	3.90309	600	F	10	10	30	50	0	3.2	1	0	0	0	0	0	0	0	0
391	2013	Cuyahoga	Upstream		Resident	Lepomis	Bluegill	171	86.9	8.8	1.8	1.73793	10.1266	2.07135			600	F	10	0	0	90	0	3.7	1	0	1	0	0	0	1	2	1
392	2013	Cuyahoga	Upstream		Resident	Lepomis	Bluegill	117	31.8	0.1	0.2	1.9855	0.314465	0.628931	411.427	2.61429	600	F	30	40	30	0	0	2	1	0	0	0	0	0	1	1	1
393	2013	Cuyahoga	Upstream		Resident	Lepomis	Bluegill	134	49.5	0.1	0.4	2.05727	0.20202	0.808081	331.08	2.51993	600	M	10	20	20	50	0	3.1	1	0	0	0	0	1	0	1	1
394	2013	Cuyahoga	Upstream		Resident	Lepomis	Bluegill	139	54.6	4.4	1.2	2.03305	8.05861	2.1978	5857.33	3.7677	500	F	10	0	10	80	0	3.6	1	0	0	0	0	0	0	0	0
395	2013	Cuyahoga	Upstream		Resident	Lepomis	Bluegill	124	37.7	2.4	0.7	1.97732	6.36605	1.85676	5881.37	3.76948	600	F	10	10	10	70	0	3.4	1	0	0	0	0	0	0	0	0
396	2013	Cuyahoga	Upstream		Resident	Lepomis	Bluegill	157	70.1	6.5	1.5	1.81142	9.27247	2.1398	8000	3.90309	600	F	10	10	10	70	0	3.4	1	0	0	0	0	1	1	2	1
397	2013	Cuyahoga	Upstream		Resident	Lepomis	Bluegill	120	34.8	2.2	0.5	2.01389	6.32184	1.43678	8000	3.90309	600	F	10	10	30	50	0	3.2	1	0	0	0	0	0	1	1	1
398	2013	Cuyahoga	Upstream		Resident	Lepomis	Bluegill	178	115.5	0.7	1.5	2.04796	0.606061	1.2987	1762.89	3.24623	100	M	10	30	50	10	0	2.6	2	0	0	0	0	0	1	1	1
399	2013	Cuyahoga	Upstream		Resident	Lepomis	Bluegill	131	47.1	0.1	0.5	2.09511	0.212314	1.06157	262.167	2.41858	515	M	50	10	20	20	0	2.1	2	0	0	0	0	0	0	0	0
400	2013	Cuyahoga	Upstream		Resident	Lepomis	Bluegill	125	35.3	1.4	0.6	1.80736	3.96601	1.69972	8000	3.90309	600	F	10	20	20	50	0	3.1	1	0	0	0	0	1	1	2	1
401	2013	Cuyahoga	Upstream		Resident	Lepomis	Bluegill	127	35.1	2	0.4	1.71355	5.69801	1.1396	8000	3.90309	600	F	10	0	10	80	0	3.6	1	0	0	0	0	0	1	1	1
402	2013	Cuyahoga	Upstream		Resident	Lepomis	Bluegill	155	68.2	5.9	1.4	1.83143	8.65103	2.05279	5881.37	3.76948	483	F	0	10	10	80	0	3.7	1	1	0	0	0	0	0	1	1
403	2013	Cuyahoga	Upstream		Resident	Lepomis	Bluegill	200	35	0.1	0.2	0.4375	0.285714	0.571429	151.82	2.18133	600	M	100	0	0	0	0	1	1	0	0	0	0	0	0	0	0
404	2013	Cuyahoga	Upstream		Resident	Lepomis	Bluegill	148	76	0.9	0.9	2.34438	1.18421	1.18421	3813	3.58127	600	M	10	20	20	50	0	3.1	3	0	0	0	0	0	1	1	1
405	2013	Cuyahoga	Upstream		Resident	Lepomis	Bluegill	158	76	5.6	1.6	1.92683	7.36842	2.10526	3977.93	3.59966	600	F	10	0	0	90	0	3.7	1	0	0	0	0	0	0	0	0
406	2013	Cuyahoga	Downstream		Resident	Lepomis	Bluegill	137	46.5	1.3	0.5	1.80839	2.7957	1.07527				F	10	20	60	10	0	2.7	2	0	1	0	0	0	1	2	1
407	2013	Cuyahoga	Downstream		Resident	Lepomis	Bluegill	148	53.4	3.6	0.4	1.64724	6.74157	0.749064	8000	3.90309	490	F	10	20	20	50	0	3.1	1	0	1	0	0	0	0	1	1
408	2013	Cuyahoga	Downstream		Resident	Lepomis	Bluegill	165	97.8	5.7	1.4	2.17714	5.82822	1.43149	8000	3.90309	360	F	10	0	0	90	0	3.7	1	0	1	0	0	0	0	1	1
409	2013	Cuyahoga	Downstream		Resident	Lepomis	Red Eared	130	40.7	0.3	0.5	1.85253	0.737101	1.2285	159.013	2.20143	595	M	10	20	30	40	0	3	1	0	0	0	0	0	0	0	0
410	2013	Cuyahoga	Downstream		Resident	Lepomis	Bluegill	121	33.6	0.1	0.3	1.89663	0.297619	0.892857	67.52	1.82943	475	M	20	30	20	30	0	2.6	1	0	0	0	1	0	1	2	1
411	2013	Cuyahoga	Downstream		Resident	Lepomis	Bluegill	98	15.5	0.1	0.2	1.64685	0.645161	1.29032	46.72	1.6695		F	40	50	10	0	0	1.7	1	0	0	0	0	0	0	0	0
412	2013	Cuyahoga	Downstream		Resident	Lepomis	Bluegill	160	82.6	7.7	0.9	2.0166	9.32203	1.08959	8000	3.90309	250	F	10	10	0	80	0	3.5	1	0	0	0	0	0	0	0	0
413	2013	Cuyahoga	Downstream		Resident	Lepomis	Bluegill	158	84.5	0.3	1.1	2.14233	0.35503	1.30178	432.015	2.6355	340	M	20	30	30	20	0	2.5	2	0	0	0	0	0	1	1	1
414	2013	Cuyahoga	Downstream		Resident	Lepomis	Bluegill	153	68.6	3.4	0.7	1.91536	4.95627	1.02041	8000	3.90309	458	F	10	0	0	90	0	3.7	1	0	1	0	0	0	0	1	1
415	2013	Cuyahoga	Downstream		Resident	Lepomis	Bluegill	138	54.6	3.9	0.6	2.07757	7.14286	1.0989	8000	3.90309	526	F	10	0	10	80	0	3.6	1	0	0	0	0	0	0	0	0
416	2013	Cuyahoga	Downstream		Resident	Lepomis	Bluegill	125	33.9	0.6	0.4	1.73568	1.76991	1.17994	247.5	2.39358	574	M	10	20	50	20	0	2.8	1	0	0	0	0	0	1	1	1
417	2013	Cuyahoga	Downstream		Resident	Lepomis	Bluegill	115	27.1	0.7	0.4	1.78187	2.58303	1.47601	8000	3.90309	332	F	20	20	50	10	0	2.5	2	0	0	0	0	1	1	2	1
418	2013	Cuyahoga	Downstream		Resident	Lepomis	Bluegill	140	64.4	0.4	0.6	2.34694	0.621118	0.931677	2028.55	3.30719	349	M	20	30	30	20	0	2.5	1	0	0	0	0	0	0	0	0
419	2013	Cuyahoga	Downstream		Resident	Lepomis	Hybrid	121	38.1	0.5	0.6	2.15065	1.31234	1.5748	26.52	1.42357	256	M	10	20	30	40	0	3	2	0	0	0	0	0	0	0	0
420	2013	Cuyahoga	Downstream		Resident	Lepomis	Hybrid	100	24	1.6	0.4	2.4	6.66667	1.66667	1951.24	3.29031	372	F	10	20	20	50	0	3.1	2	0	0	0	0	0	0	0	0
421	2013	Cuyahoga	Downstream		Resident	Lepomis	Bluegill	177	130.9	0.8	1.6	2.36059	0.611154	1.22231	193.665	2.28705	416	M	30	20	20	30	0	2.5	1	0	0	0	0	1	0	1	1
422	2013	Cuyahoga	Downstream		Resident	Lepomis	Bluegill	110	23.7	0.2	0.3	1.78062	0.843882	1.26582	57.12	1.75679	489	F	30	30	30	10	0	2.2	1	1	0	0	0	1	0	2	1
423	2013	Cuyahoga	Downstream		Resident	Lepomis	Bluegill	141	45.7	0.1	0.5	1.63027	0.218818	1.09409	1474.16	3.16854	460	M	30	40	20	10	0	2.1	1	0	0	0	0	0	0	0	0
425	2013	Cuyahoga	Downstream		Resident	Lepomis	Hybrid	121	34.8	0.6	0.5	1.96437	1.72414	1.43678	45.28	1.65591	546	M	10	30	30	30	0	2.8	2	0	0	0	0	0	0	0	0
426	2013	Cuyahoga	Downstream		Resident	Lepomis	Bluegill	101	24.1	0.8	0.3	2.33912	3.3195	1.24481	8000	3.90309	536	F	20	20	50	10	0	2.5	1	0	0	0	0	1	1	2	1
427	2013	Cuyahoga	Downstream		Resident	Lepomis	Hybrid	135	48.4	0.6	0.6	1.96718	1.23967	1.23967	42.61	1.62951	457	M	10	10	10	70	0	3.4	1	0	0	0	0	0	0	0	0
428	2013	Cuyahoga	Downstream		Resident	Lepomis	Bluegill	115	25.5	0.1	0.2	1.67667	0.392157	0.784314	373.015	2.57173	600	M	10	20	20	50	0	3.1	1	0	0	0	0	0	0	0	0
430	2013	Cuyahoga	Downstream		Resident	Lepomis	Hybrid	98	16.5	0.3	0.2	1.7531	1.81818	1.21212	1603.26	3.205	507	F	10	20	30	40	0	3	1	0	0	0	0	0	0	0	0
431	2013	Cuyahoga	Downstream		Resident	Lepomis	Bluegill	199	26.7	0.1	0.2	0.338807	0.374532	0.749064	90.5	1.95665		M	30	40	20	10	0	2.1	1	0	0	0	0	0	0	0	0
432	2013	Cuyahoga	Downstream		Resident	Lepomis	Hybrid	100	19.6	1.9	0.3	1.96	9.69388	1.53061	4080.68	3.61073	590	F	10	20	30	40	0	3	1	1	0	0	0	0	0	1	1
433	2013	Cuyahoga	Downstream		Resident	Lepomis	Hybrid	104	21.3	2.8	0.3	1.89356	13.1455	1.40845	1271.94	3.10447	403	F	10	10	40	40	0	3.1	1	0	0	0	0	0	0	0	0
434	2013	Cuyahoga	Downstream		Resident	Lepomis	Bluegill	100	14.6	0.1	0.1	1.46	0.684932	0.684932	75.84	1.8799	567	F	40	50	10	0	0	1.7	1	0	0	0	0	0	0	0	0
435	2013	Cuyahoga	Downstream		Resident	Lepomis	Hybrid	98	19.1	1.3	0.3	2.02934	6.80628	1.57068	1763.97	3.24649	409	F	10	20	30	40	0	3	1	1	0	0	0	0	0	1	1
436	2013	Cuyahoga	Downstream		Resident	Lepomis	Bluegill	98	22.7	0.5	0.3	2.41184	2.20264	1.32159	5612.94	3.74919	590	F	20	30	40	10	0	2.4	1	0	0	0	0	1	1	2	1
437	2013	Cuyahoga	Downstream		Resident	Lepomis	Bluegill	122	29.2	0.05	0.4	1.60806	0.171233	1.36986	81.05	1.90875	426	M	30	30	30	10	0	2.2	1	0	0	0	1	1	1	3	1
438	2013	Cuyahoga	Downstream		Resident	Lepomis	Hybrid	99	24.4	0.1	0.1	2.51469	0.409836	0.409836	20.48	1.31133	510	M	10	20	30	40	0	3	2	0	0	0	0	0	0	0	0
439	2013	Cuyahoga	Downstream		Resident	Lepomis	Bluegill	98	23.4	0.4	0.3	2.48621	1.7094	1.28205	1716.95	3.23476	437	F	30	40	30	0	0	2	1	0	0	1	0	0	0	1	1
440	2013	Cuyahoga	Downstream		Resident	Lepomis	Hybrid	80	9.2	0.4	0.2	1.79687	4.34783	2.17391	1772.4	3.24856		F	10	0	10	80	0	3.6	2	0	0	0	0	0	0	0	0
441	2013	Cuyahoga	Downstream		Resident	Lepomis	Hybrid	199	34.8	1.6	0.4	0.441591	4.5977	1.14943	44.58	1.64914	596	M	20	30	40	10	0	2.4	2	0	0	0	0	0	0	0	0
442	2013	Cuyahoga	Downstream		Resident	Lepomis	Hybrid	77	8.7	0.6	0.3	1.90567	6.89655	3.44828	2480.88	3.39461	474	F	10	0	0	90	0	3.7	1	0	1	0	0	0	0	1	1
443	2013	Cuyahoga	Downstream		Resident	Lepomis	Hybrid	85	11.2	0.9	0.2	1.82373	8.03571	1.78571	1310.91	3.11757	415	F	0	10	10	80	0	3.7	1	0	0	0	0	0	0	0	0
444	2013	Cuyahoga	Downstream		Resident	Lepomis	Bluegill	122	34.1	0.4	0.4	1.87791	1.17302	1.17302	5650.42	3.75208	463	F	20	30	40	10	0	2.4	1	0	0	0	0	0	0	0	0
445	2013	Cuyahoga	Downstream		Resident	Lepomis	Hybrid	98	16.9	0.2	0.1	1.7956	1.18343	0.591716	37.9	1.57864	600	M	10	10	10	70	0	3.4	1	0	0	0	0	0	0	0	0
446	2013	Cuyahoga	Downstream		Resident	Lepomis	Hybrid	88	13.4	0.2	0.3	1.96633	1.49254	2.23881	1.55	0.190332	439	M	0	0	10	90	0	3.9	1	0	0	0	0	0	0	0	0
447	2013	Cuyahoga	Downstream		Resident	Lepomis	Hybrid	80	8.8	1.1	0.1	1.71875	12.5	1.13636	89.785	1.9532	380	F	0	0	10	90	0	3.9			0	0	0	0	0	0	0
448	2013	Cuyahoga	Downstream		Resident	Lepomis	Hybrid	100	17.2	0.2	0.1	1.72	1.16279	0.581395	26.24	1.41896	600	M	10	30	10	50	0	3	1	1	0	0	0	0	0	1	1
449	2013	Cuyahoga	Downstream		Resident	Lepomis	Hybrid	100	18.9	0.8	0.4	1.89	4.2328	2.1164	2155.05	3.33346	211	F	10	10	10	70	0	3.4	2	0	0	0	0	0	0	0	0
450	2013	Cuyahoga	Downstream		Resident	Lepomis	Hybrid	90	13.2	0.9	0.1	1.8107	6.81818	0.757576	4080.68	3.61073	524	F	0	0	0	100	0	4	1	0	0	0	0	0	0	0	0
451	2013	Cuyahoga	Downstream		Resident	Lepomis	Bluegill	97	16.7	0.5	0.1	1.82979	2.99401	0.598802	1.55	0.190332	569	F	10	10	20	60	0	3.3	1	0	0	0	0	0	1	1	1
452	2013	Cuyahoga	Downstream		Resident	Lepomis	Hybrid	82	10.3	0.8	0.1	1.86808	7.76699	0.970874	1734.72	3.23923	443	F	10	10	20	60	0	3.3	1	0	0	0	0	0	0	0	0
453	2013	Cuyahoga	Downstream		Resident	Lepomis	Hybrid	80	10	0.1	0.1	1.95312	1	1	766.35	2.88443	394	F	20	30	40	10	0	2.4	1	0	0	0	0	0	0	0	0
454	2013	Cuyahoga	Downstream		Resident	Lepomis	Bluegill	86	10.9	0.3	0.1	1.71369	2.75229	0.917431	5225.26	3.71811	540	F	10	0	0	90	0	3.7	1	0	0	0	0	0	0	0	0
455	2013	Cuyahoga	Downstream		Resident	Lepomis	Hybrid	80	9.1	0.5	0.1	1.77734	5.49451	1.0989	1076.05	3.03183	314	F	10	0	0	90	0	3.7	1	0	0	0	0	0	0	0	0
456	2013	Cuyahoga	Downstream		Resident	Lepomis	Hybrid	100	19.6	0.4	0.1	1.96	2.04082	0.510204	66.12	1.82033		M	10	10	10	70	0	3.4	1	0	0	0	0	0	0	0	0
457	2013	Cuyahoga	Downstream		Resident	Lepomis	Hybrid	91	14.4	0.4	0.2	1.9109	2.77778	1.38889	1.55	0.190332		F	20	20	50	10	0	2.5	2	0	0	0	0	0	0	0	0
458	2013	Clinton	Upstream		Resident	Lepomis	Bluegill	142	53	0.3	0.5	1.85102	0.566038	0.943396	7319.3	3.86447	248	F	100	0	0	0	0	1	1	0	0	0	0	0	1	1	1
459	2013	Clinton	Upstream		Resident	Lepomis	Bluegill	195	138	3.1	0.9	1.86112	2.24638	0.652174	19.19	1.28307	423	M	20	20	20	40	0	2.8	2	0	0	0	0	1	1	2	1
460	2013	Clinton	Upstream		Resident	Lepomis	Bluegill	204	158	4.1	1.6	1.86109	2.59494	1.01266	4919.49	3.69192	436	M	10	10	40	40	0	3.1	2	0	0	0	0	1	0	1	1
461	2013	Clinton	Upstream		Resident	Lepomis	Bluegill	167	111	2.5	2.3	2.38327	2.25225	2.07207	33.77	1.52853	543	M	10	30	40	20	0	2.7	3	0	0	0	0	1	1	2	1
462	2013	Clinton	Upstream		Resident	Lepomis	Bluegill	166	91	1.6	0.8	1.98938	1.75824	0.879121	63.085	1.79993	495	M	10	30	40	20	0	2.7	2	0	0	0	0	1	1	2	1
463	2013	Clinton	Upstream		Resident	Lepomis	Bluegill	175	111	2.3	1.2	2.07114	2.07207	1.08108	4633.8	3.66594	380	M	20	30	30	20	0	2.5	2	0	0	0	1	0	1	2	1
464	2013	Clinton	Upstream		Resident	Lepomis	Bluegill	170	108	2.2	1.6	2.19825	2.03704	1.48148	4254.76	3.62888	456	M	10	20	30	40	0	3	3	0	0	0	0	1	1	2	1
465	2013	Clinton	Upstream		Resident	Lepomis	Bluegill	185	104	1.1	0.7	1.64255	1.05769	0.673077	58.25	1.7653	328	M	0	10	10	80	0	3.7	1	0	0	0	0	1	1	2	1
466	2013	Clinton	Upstream		Resident	Lepomis	Bluegill	185	122	2	1.2	1.92684	1.63934	0.983607	83.225	1.92025	600	M	10	50	20	20	0	2.5	2	0	0	0	0	0	0	0	0
467	2013	Clinton	Upstream		Resident	Lepomis	Bluegill	153	69	5.9	0.9	1.92653	8.55072	1.30435	8000	3.90309	151	F	10	10	0	80	0	3.5	1	1	0	0	0	0	1	2	1
468	2013	Clinton	Upstream		Resident	Lepomis	Bluegill	170	95	6.3	0.05	1.93365	6.63158	0.0526316	8000	3.90309	312	F	0	0	0	100	0	4	1	0	0	0	0	0	1	1	1
469	2013	Clinton	Upstream		Resident	Lepomis	Bluegill	156	70	6.3	1.2	1.84384	9	1.71429	8000	3.90309	111	F	10	10	20	60	0	3.3	1	0	0	0	0	1	1	2	1
470	2013	Clinton	Upstream		Resident	Lepomis	Bluegill	180	112	1.7	1.1	1.92044	1.51786	0.982143	2586.65	3.41274	396	M	10	30	30	30	0	2.8	2	0	0	0	0	0	0	0	0
471	2013	Clinton	Upstream		Resident	Lepomis	Bluegill	164	77	0.7	0.8	1.74566	0.909091	1.03896	124.997	2.0969	600	M	10	50	30	10	0	2.4	2	0	0	0	0	1	1	2	1
472	2013	Clinton	Upstream		Resident	Lepomis	Bluegill	165	86	8.7	1.3	1.91446	10.1163	1.51163	8000	3.90309	277	F	0	10	20	70	0	3.6	1	0	0	0	0	1	0	1	1
473	2013	Clinton	Upstream		Resident	Lepomis	Bluegill	150	60	4.9	0.9	1.77778	8.16667	1.5	8000	3.90309	40	F	0	0	0	100	0	4	1	0	0	0	0	1	0	1	1
474	2013	Clinton	Upstream		Resident	Lepomis	Bluegill	181	107	2	0.9	1.80446	1.86916	0.841121	33.01	1.51865	600	M	10	20	30	40	0	3	2	0	0	0	0	1	1	2	1
475	2013	Clinton	Upstream		Resident	Lepomis	Bluegill	147	64	3	1	2.01478	4.6875	1.5625	8000	3.90309	107	F	10	0	10	80	0	3.6	1	0	0	0	0	0	1	1	1
476	2013	Clinton	Upstream		Resident	Lepomis	Bluegill	190	127	3.2	1.2	1.85158	2.51969	0.944882	158.765	2.20075	480	M	10	30	30	30	0	2.8	2	0	0	0	1	0	1	2	1
477	2013	Clinton	Upstream		Resident	Lepomis	Bluegill	135	39	3.8	0.6	1.58512	9.74359	1.53846	8000	3.90309	379	F	0	0	0	100	0	4	1	0	0	0	0	1	1	2	1
478	2013	Clinton	Upstream		Resident	Lepomis	Bluegill	140	42	0.05	0.4	1.53061	0.119048	0.952381	116.6	2.0667	542	M	100	0	0	0	0	1	1	0	0	0	0	0	0	0	0
479	2013	Clinton	Upstream		Resident	Lepomis	Bluegill	136	48	0.05	0.4	1.9082	0.104167	0.833333	280.435	2.44783	600	M	100	0	0	0	0	1	1	0	0	0	0	1	0	1	1
480	2013	Clinton	Upstream		Resident	Lepomis	Bluegill	139	51	3.6	0.6	1.899	7.05882	1.17647	8000	3.90309	94	F	0	0	0	100	0	4	1	0	0	0	0	0	1	1	1
481	2013	Clinton	Upstream		Resident	Lepomis	Bluegill	123	37	0.5	0.3	1.98832	1.35135	0.810811	4981.45	3.69736	109	F	20	30	40	10	0	2.4	1	0	0	0	0	0	1	1	1
482	2013	Clinton	Upstream		Resident	Lepomis	Bluegill	125	33	2.2	0.3	1.6896	6.66667	0.909091	8000	3.90309	231	F	10	0	10	80	0	3.6	1	0	0	0	0	1	0	1	1
483	2013	Clinton	Upstream		Resident	Lepomis	Bluegill	136	42	0.05	0.4	1.66968	0.119048	0.952381	140.525	2.14775	366	M	100	0	0	0	0	1	1	0	0	0	0	1	0	1	1
484	2013	Clinton	Upstream		Resident	Lepomis	Bluegill	133	37	0.05	0.3	1.5727	0.135135	0.810811	41.39	1.6169	329	M	100	0	0	0	0	1	1	0	0	0	0	1	0	1	1
485	2013	Clinton	Upstream		Resident	Lepomis	Bluegill	114	31	0.2	0.3	2.09241	0.645161	0.967742	4305.61	3.63403	251	F	10	40	40	10	0	2.5	1	0	0	0	0	0	0	0	0
486	2013	Clinton	Upstream		Resident	Lepomis	Bluegill	122	35	1.8	0.4	1.92747	5.14286	1.14286	8000	3.90309	369	F	10	0	0	90	0	3.7	1	0	0	0	0	1	1	2	1
487	2013	Clinton	Upstream		Resident	Lepomis	Bluegill	126	35	0.1	0.2	1.74967	0.285714	0.571429	2106.49	3.32356	248	M	50	30	20	0	0	1.7	1	0	0	0	0	0	0	0	0
488	2013	Clinton	Upstream		Resident	Lepomis	Pumpkinseed	175	113	1.1	0.9	2.10845	0.973451	0.79646	19.8	1.29667	195	M	10	20	30	40	0	3	1	0	0	0	0	1	1	2	1
489	2013	Clinton	Upstream		Resident	Lepomis	Pumpkinseed	159	88	0.9	0.7	2.18923	1.02273	0.795455	30.17	1.47958	271	M	10	20	30	40	0	3	1	1	0	0	0	1	1	3	1
490	2013	Clinton	Upstream		Resident	Lepomis	Pumpkinseed	172	105	0.1	0.9	2.0635	0.0952381	0.857143	1824.93	3.26125	327	M	70	20	10	0	1	1.4	1	0	0	0	0	0	1	2	1
491	2013	Clinton	Upstream		Resident	Lepomis	Pumpkinseed	204	200	3.1	1.9	2.35581	1.55	0.95	37.55	1.57461	367	M	20	30	40	10	0	2.4	1	0	0	0	0	1	1	2	1
492	2013	Clinton	Upstream		Resident	Lepomis	Pumpkinseed	162	88	5.3	1.1	2.06984	6.02273	1.25	305.88	2.48555	225	F	10	10	50	30	0	3	1	0	0	0	0	0	1	1	1
493	2013	Clinton	Upstream		Resident	Lepomis	Pumpkinseed	188	140	1.2	1.5	2.10695	0.857143	1.07143	5.61	0.748963	280	M	10	30	30	30	0	2.8	2	0	0	0	0	0	1	1	1
494	2013	Clinton	Upstream		Resident	Lepomis	Pumpkinseed	154	89	7.1	1.5	2.43684	7.97753	1.68539	25.715	1.41019	362	F	0	0	0	100	0	4	1	0	0	0	0	0	1	1	1
495	2013	Clinton	Upstream		Resident	Lepomis	Pumpkinseed	145	66	5.6	1.3	2.16491	8.48485	1.9697	169.547	2.22929	182	F	0	0	20	80	0	3.8	1	0	0	0	0	1	1	2	1
496	2013	Clinton	Upstream		Resident	Lepomis	Pumpkinseed	171	119	1.7	0.9	2.3799	1.42857	0.756303	55.8	1.74663	290	M	10	40	40	10	0	2.5	1	0	0	0	0	1	1	2	1
497	2013	Clinton	Upstream		Resident	Lepomis	Pumpkinseed	174	103	5.8	1.8	1.95519	5.63107	1.74757	30.015	1.47734	257	F	0	0	10	90	0	3.9	1	0	0	0	0	1	1	2	1
498	2013	Clinton	Middle		Resident	Lepomis	Bluegill	153	80	1.7	1	2.23365	2.125	1.25	293.4	2.46746	292	M	10	20	30	40	0	3	2	0	0	0	0	1	1	2	1
499	2013	Clinton	Middle		Resident	Lepomis	Bluegill	129	42	0.1	0.4	1.9565	0.238095	0.952381	2075.05	3.31703	279	M	10	50	20	20	0	2.5	1	0	0	0	1	1	1	3	1
500	2013	Clinton	Middle		Resident	Lepomis	Bluegill	121	32	0.1	0.3	1.80632	0.3125	0.9375	40.19	1.60412	410	M	30	30	30	10	0	2.2	1	0	0	0	0	0	0	0	0
501	2013	Clinton	Middle		Resident	Lepomis	Bluegill	129	47	1.3	0.5	2.18942	2.76596	1.06383	24.68	1.39235	304	M	30	30	20	20	0	2.3	2	0	0	0	0	0	1	1	1
502	2013	Clinton	Middle		Resident	Lepomis	Bluegill	113	28	0.1	0.3	1.94054	0.357143	1.07143	41.81	1.62128	240	M	20	30	30	20	0	2.5	1	0	0	0	0	0	0	0	0
503	2013	Clinton	Middle		Resident	Lepomis	Bluegill	117	31	0.1	0.4	1.93555	0.322581	1.29032	39.79	1.59977	279	M	30	40	20	10	0	2.1	2	0	0	0	0	0	1	1	1
504	2013	Clinton	Middle		Resident	Lepomis	Bluegill	129	43	0.1	0.5	2.00308	0.232558	1.16279	26.17	1.4178	201	M	30	20	20	30	0	2.5	1	0	0	0	0	1	0	1	1
505	2013	Clinton	Middle		Resident	Lepomis	Bluegill	122	35	4	0.4	1.92747	11.4286	1.14286	2487.94	3.39584		F	0	0	20	80	0	3.8	1	0	0	0	0	1	0	1	1
506	2013	Clinton	Middle		Resident	Lepomis	Bluegill	120	34	0.6	0.4	1.96759	1.76471	1.17647	1916.06	3.28241	230	M	20	50	10	20	0	2.3	3	0	0	0	0	1	0	1	1
507	2013	Clinton	Middle		Resident	Lepomis	Bluegill	119	32	0.6	0.3	1.89893	1.875	0.9375	37.9	1.57864	359	M	20	30	30	20	0	2.5	2	0	0	0	0	1	1	2	1
508	2013	Clinton	Middle		Resident	Lepomis	Bluegill	118	23	0.1	0.2	1.39985	0.434783	0.869565	24.92	1.39655	489	M	50	30	10	10	0	1.8	1	0	0	0	0	1	1	2	1
509	2013	Clinton	Middle		Resident	Lepomis	Bluegill	112	25	0.1	0.4	1.77945	0.4	1.6	1622.96	3.21031	600	M	60	30	10	0	0	1.5	2	0	0	0	0	1	0	1	1
510	2013	Clinton	Middle		Resident	Lepomis	Bluegill	137	49	1.2	0.6	1.90561	2.44898	1.22449	34.75	1.54095	239	M	10	30	30	30	0	2.8	2	0	0	0	0	1	0	1	1
511	2013	Clinton	Middle		Resident	Lepomis	Bluegill	127	36	0.1	0.4	1.75748	0.277778	1.11111	1266.63	3.10265	500	M	40	30	10	20	0	2.1	1	0	0	0	0	1	1	2	1
512	2013	Clinton	Middle		Resident	Lepomis	Bluegill	130	42	0.1	0.5	1.9117	0.238095	1.19048	19.36	1.28691	509	M	20	40	30	10	0	2.3	1	0	0	0	0	1	0	1	1
513	2013	Clinton	Middle		Resident	Lepomis	Bluegill	120	35	0.1	0.3	2.02546	0.285714	0.857143	37.17	1.57019	600	M	20	40	30	10	0	2.3	1	0	0	0	0	1	1	2	1
514	2013	Clinton	Middle		Resident	Lepomis	Bluegill	127	38	1	0.3	1.85512	2.63158	0.789474	1920.74	3.28347	558	M	10	40	30	20	0	2.6	1	0	0	0	0	1	0	1	1
515	2013	Clinton	Middle		Resident	Lepomis	Bluegill	116	28	0.1	0.3	1.79384	0.357143	1.07143	19.19	1.28307	586	M	40	30	20	10	0	2	1	0	0	0	0	1	1	2	1
516	2013	Clinton	Middle		Resident	Lepomis	Bluegill	121	37	0.3	0.6	2.08855	0.810811	1.62162	109.145	2.038	268	M	30	20	20	30	0	2.5	2	0	0	0	1	0	1	2	1
517	2013	Clinton	Middle		Resident	Lepomis	Bluegill	112	28	4.1	0.4	1.99298	14.6429	1.42857	5117.94	3.7091		F	0	0	0	100	0	4	1	0	0	0	0	1	1	2	1
518	2013	Clinton	Middle		Resident	Lepomis	Bluegill	119	28	0.1	0.1	1.66156	0.357143	0.357143	1119.41	3.04899	600	M	100	0	0	0	0	1	1	0	0	0	0	1	1	2	1
519	2013	Clinton	Middle		Resident	Lepomis	Bluegill	112	24	0.1	0.1	1.70827	0.416667	0.416667	35.08	1.54506	516	M	10	40	40	10	0	2.5	2	0	0	0	0	1	1	2	1
520	2013	Clinton	Middle		Resident	Lepomis	Bluegill	120	30	4.3	0.4	1.73611	14.3333	1.33333	8000	3.90309	595	F	0	0	10	90	0	3.9	1	0	0	0	0	1	1	2	1
521	2013	Clinton	Middle		Resident	Lepomis	Bluegill	115	29	0.1	0.3	1.9068	0.344828	1.03448	3761.69	3.57538	435	M	20	20	20	40	0	2.8	1	0	0	0	0	1	1	2	1
522	2013	Clinton	Middle		Resident	Lepomis	Bluegill	105	21	3.1	0.1	1.81406	14.7619	0.47619	5707.25	3.75643	600	F	0	0	0	100	0	4	1	0	0	0	0	1	1	2	1
523	2013	Clinton	Middle		Resident	Lepomis	Bluegill	110	23	0.1	0.3	1.72802	0.434783	1.30435				M	20	30	30	20	0	2.5	1	0	0	0	0	0	1	1	1
524	2013	Clinton	Middle		Resident	Lepomis	Bluegill	115	25	0.05	0.2	1.64379	0.2	0.8	462.105	2.66474	600	M	100	0	0	0	0	1			0	0	0	0	0	0	0
525	2013	Clinton	Middle		Resident	Lepomis	Bluegill	111	25	0.1	0.4	1.82798	0.4	1.6	2110.78	3.32444	599	M	30	40	30	0	1	2	1	0	0	0	0	1	1	3	1
526	2013	Clinton	Middle		Resident	Lepomis	Bluegill	106	24	0.1	0.2	2.01509	0.416667	0.833333	244.235	2.38781	597	M	100	0	0	0	0	1			0	0	0	0	0	0	0
527	2013	Clinton	Middle		Resident	Lepomis	Bluegill	111	25	2.5	0.3	1.82798	10	1.2	8000	3.90309	600	F	10	0	0	90	0	3.7	1	0	0	0	0	1	1	2	1
528	2013	Clinton	Middle		Resident	Lepomis	Bluegill	120	31	0.1	0.3	1.79398	0.322581	0.967742	1500.78	3.17632	600	M	100	0	0	0	0	1	1	0	0	0	0	1	1	2	1
529	2013	Clinton	Middle		Resident	Lepomis	Bluegill	116	26	4.5	0.3	1.66571	17.3077	1.15385				F	0	0	0	100	0	4	1	0	0	0	0	1	0	1	1
530	2013	Clinton	Middle		Resident	Lepomis	Bluegill	116	28	0.05	0.3	1.79384	0.178571	1.07143	81.47	1.911	600	M	100	0	0	0	0	1	1	0	0	0	0	1	0	1	1
531	2013	Clinton	Middle		Resident	Lepomis	Bluegill	117	38	0.1	0.2	2.37261	0.263158	0.526316	433.375	2.63686	600	M	10	40	40	10	0	2.5	1	0	0	0	0	1	0	1	1
532	2013	Clinton	Middle		Resident	Lepomis	Bluegill	105	20	2.7	0.4	1.72768	13.5	2	8000	3.90309	600	F	10	10	10	70	0	3.4	1	0	0	0	0	0	1	1	1
533	2013	Clinton	Middle		Resident	Lepomis	Bluegill	105	20	0.1	0.3	1.72768	0.5	1.5	428.183	2.63163	430	F	0	0	0	100	0	4	1	0	0	0	0	1	0	1	1
534	2013	Clinton	Middle		Resident	Lepomis	Bluegill	107	22	0.1	0.05	1.79586	0.454545	0.227273	1951.36	3.29034	600	M	40	10	10	40	0	2.5	1	0	0	0	0	1	1	2	1
535	2013	Clinton	Middle		Resident	Lepomis	Bluegill	106	21	1.3	0.2	1.7632	6.19048	0.952381	7624.41	3.88221	588	F	10	10	20	60	0	3.3	1	0	0	0	0	1	0	1	1
536	2013	Clinton	Middle		Resident	Lepomis	Bluegill	112	25	2.8	0.5	1.77945	11.2	2	8000	3.90309	600	F	0	0	0	100	0	4	1	0	0	0	0	1	1	2	1
537	2013	Clinton	Middle		Resident	Lepomis	Bluegill	103	20	0.1	0.2	1.83028	0.5	1	7954.29	3.9006	600	M	100	0	0	0	0	1	1	0	0	0	0	1	0	1	1
538	2013	Clinton	Middle		Resident	Lepomis	Bluegill	106	20	2.1	0.3	1.67924	10.5	1.5	7336.24	3.86547	600	F	0	0	0	100	0	4	1	0	0	0	0	1	1	2	1
539	2013	Clinton	Middle		Resident	Lepomis	Bluegill	110	23	0.1	0.2	1.72802	0.434783	0.869565	115.21	2.06149	600	M	30	30	30	10	0	2.2	1	0	0	0	0	1	0	1	1
540	2013	Clinton	Middle		Resident	Lepomis	Bluegill	104	22	1.3	0.2	1.95579	5.90909	0.909091	5571.1	3.74594		F	10	10	10	70	0	3.4	1	0	0	0	0	0	1	1	1
541	2013	Clinton	Middle		Resident	Lepomis	Bluegill	105	20	2.3	0.3	1.72768	11.5	1.5	5376.16	3.73047	600	F	0	0	0	100	0	4	1	0	0	0	0	1	1	2	1
542	2013	Clinton	Middle		Resident	Lepomis	Bluegill	104	19	0.05	0.3	1.68909	0.263158	1.57895	66.46	1.82256	600	M	100	0	0	0	0	1	1	0	0	0	0	1	1	2	1
543	2013	Clinton	Middle		Resident	Lepomis	Bluegill	100	18	1.7	0.1	1.8	9.44444	0.555556	8000	3.90309	594	F	0	0	0	100	0	4	1	0	0	0	0	1	1	2	1
544	2013	Clinton	Middle		Resident	Lepomis	Bluegill	102	18	0.1	0.2	1.69618	0.555556	1.11111	1927.48	3.28499	600	F	10	0	0	90	0	3.7	1	0	0	0	0	1	1	2	1
545	2013	Clinton	Middle		Resident	Lepomis	Bluegill	103	20	2.3	0.4	1.83028	11.5	2	8000	3.90309	600	F	0	10	0	90	0	3.8	1	0	0	0	0	1	1	2	1
546	2013	Clinton	Middle		Resident	Lepomis	Bluegill	101	18	1.4	0.3	1.74706	7.77778	1.66667	8000	3.90309	600	F	10	10	20	60	0	3.3	1	0	0	0	0	1	1	2	1
550	2013	Clinton	Downstream		Resident	Lepomis	Bluegill	126	39	0.1	0.5	1.94963	0.25641	1.28205	217.27	2.337	600	M	100	0	0	0	0	1	2	0	0	0	0	1	1	2	1
551	2013	Clinton	Downstream		Resident	Lepomis	Bluegill	153	82	1.3	0.9	2.28949	1.58537	1.09756	96.08	1.98263	408	M	10	20	20	50	0	3.1	2	0	0	0	0	1	1	2	1
552	2013	Clinton	Downstream		Resident	Lepomis	Bluegill	145	67	8	1.1	2.19771	11.9403	1.64179	8000	3.90309	463	F	10	10	20	60	0	3.3	1	0	0	0	0	1	1	2	1
553	2013	Clinton	Downstream		Resident	Lepomis	Bluegill	119	39	0.5	0.3	2.31432	1.28205	0.769231	2456.87	3.39038	600	F	20	30	50	0	0	2.3	1	0	0	0	0	0	0	0	0
554	2013	Clinton	Downstream		Resident	Lepomis	Bluegill	143	63	6.8	0.9	2.15443	10.7937	1.42857	8000	3.90309	600	F	0	0	0	100	0	4			0	0	0	0	1	1	1
555	2013	Clinton	Downstream		Resident	Lepomis	Bluegill	153	73	1	0.8	2.03821	1.36986	1.09589	89.56	1.95211	523	M	20	30	40	10	0	2.4	1	0	0	0	0	0	1	1	1
556	2013	Clinton	Downstream		Resident	Lepomis	Bluegill	160	86	1.2	1.2	2.09961	1.39535	1.39535				M	10	20	30	40	0	3	3	1	0	0	0	0	1	2	1
557	2013	Clinton	Downstream		Resident	Lepomis	Bluegill	164	89	1.4	1.8	2.01771	1.57303	2.02247	122.97	2.0898	170	M	10	30	30	30	0	2.8	1	0	0	0	0	1	1	2	1
558	2013	Clinton	Downstream		Resident	Lepomis	Bluegill	161	82	1	0.8	1.96488	1.21951	0.97561	72.94	1.86297	131	M	10	30	30	30	0	2.8	1	0	0	0	0	0	0	0	0
559	2013	Clinton	Downstream		Resident	Lepomis	Bluegill	147	57	0.1	0.5	1.79441	0.175439	0.877193	115.21	2.06149	480	M	30	40	30	0	0	2	1	0	1	0	0	0	1	2	1
560	2013	Clinton	Downstream		Resident	Lepomis	Bluegill	114	52	0.1	0.6	3.50985	0.192308	1.15385	84.42	1.92645		M	40	30	20	10	0	2	1	0	0	0	0	1	1	2	1
561	2013	Clinton	Downstream		Resident	Lepomis	Bluegill	136	56	1	0.7	2.22624	1.78571	1.25	1571.29	3.19626	208	M	20	20	30	30	0	2.7	2	0	0	0	0	0	0	0	0
562	2013	Clinton	Downstream		Resident	Lepomis	Bluegill	170	97	2.2	1.5	1.97435	2.26804	1.54639	105.74	2.02424	180	M	10	30	30	30	0	2.8	1	0	0	0	0	1	0	1	1
563	2013	Clinton	Downstream		Resident	Lepomis	Bluegill	175	115	1.5	1.2	2.14577	1.30435	1.04348	443.62	2.64701	170	M	20	20	20	40	0	2.8	2	0	0	0	0	0	0	0	0
564	2013	Clinton	Downstream		Resident	Lepomis	Bluegill	143	65	0.1	1	2.22282	0.153846	1.53846	40.49	1.60735	304	M	10	40	40	10	0	2.5	2	0	0	0	0	1	0	1	1
565	2013	Clinton	Downstream		Resident	Lepomis	Bluegill	115	67	0.1	0.9	4.40536	0.149254	1.34328	78.96	1.89741	262	M	10	20	20	50	0	3.1	1	0	0	0	0	1	0	1	1
566	2013	Clinton	Downstream		Resident	Lepomis	Bluegill	125	42	0.5	0.4	2.1504	1.19048	0.952381	530.86	2.72498		M	10	30	30	30	0	2.8	2	0	0	0	0	0	0	0	0
567	2013	Clinton	Downstream		Resident	Lepomis	Bluegill	128	40	4.2	6.7	1.90735	10.5	16.75	8000	3.90309	404	F	10	20	20	50	0	3.1	1	0	0	0	0	1	0	1	1
568	2013	Clinton	Downstream		Resident	Lepomis	Bluegill	147	50	0.5	0.6	1.57405	1	1.2	143.61	2.15718	471	M	10	40	40	10	0	2.5	1	0	0	0	0	1	1	2	1
569	2013	Clinton	Downstream		Resident	Lepomis	Bluegill	127	39	0.1	0.5	1.90394	0.25641	1.28205	2482.09	3.39482	481	M	20	30	40	10	0	2.4	1	0	0	0	0	1	0	1	1
570	2013	Clinton	Downstream		Resident	Lepomis	Bluegill	120	32	0.1	0.2	1.85185	0.3125	0.625	64.44	1.80916	358	M	50	30	20	0	0	1.7	2	0	0	0	0	1	0	1	1
571	2013	Clinton	Downstream		Resident	Lepomis	Bluegill	137	48	0.7	0.4	1.86672	1.45833	0.833333	46.41	1.66661	306	M	20	30	30	20	0	2.5	2	0	0	0	0	0	0	0	0
572	2013	Clinton	Downstream		Resident	Lepomis	Bluegill	126	42	4.9	0.6	2.09961	11.6667	1.42857	8000	3.90309	485	F	0	0	0	100	0	4	2	0	0	0	0	1	1	2	1
573	2013	Clinton	Downstream		Resident	Lepomis	Bluegill	130	40	4.4	0.5	1.82066	11	1.25	8000	3.90309	587	F	10	10	20	60	0	3.3	2	0	0	0	0	1	1	2	1
574	2013	Clinton	Downstream		Resident	Lepomis	Bluegill	141	55	0.1	0.6	1.96203	0.181818	1.09091	125.78	2.09961	205	M	100	0	0	0	0	1	1	0	0	0	0	1	0	1	1
575	2013	Clinton	Downstream		Resident	Lepomis	Bluegill	124	35	3.8	0.5	1.83571	10.8571	1.42857	8000	3.90309	600	F	0	0	0	100	0	4	1	0	0	0	0	1	1	2	1
576	2013	Clinton	Downstream		Resident	Lepomis	Bluegill	143	61	0.1	0.8	2.08604	0.163934	1.31148	3556.59	3.55103	289	M	60	30	10	0	0	1.5	2	0	0	0	0	1	1	2	1
577	2013	Clinton	Downstream		Resident	Lepomis	Bluegill	141	50	0.1	0.5	1.78366	0.2	1	228.085	2.3581	231	M	70	30	0	0	0	1.3	1	0	0	0	0	1	0	1	1
578	2013	Clinton	Downstream		Resident	Lepomis	Bluegill	133	45	4.6	0.6	1.91275	10.2222	1.33333	8000	3.90309	600	F	10	10	20	60	0	3.3	1	0	0	0	0	1	1	2	1
579	2013	Clinton	Downstream		Resident	Lepomis	Bluegill	120	34	0.9	0.7	1.96759	2.64706	2.05882	6627.95	3.82138	600	F	10	20	40	30	0	2.9	2	0	0	0	0	0	0	0	0
580	2013	Clinton	Downstream		Resident	Lepomis	Bluegill	126	30	0.1	0.3	1.49972	0.333333	1	221.847	2.34605		F	50	30	20	0	0	1.7	1	0	0	0	0	1	0	1	1
581	2013	Clinton	Downstream		Resident	Lepomis	Bluegill	132	40	0.1	0.5	1.73915	0.25	1.25	100.39	2.00169	600	M	60	30	10	0	0	1.5	1	0	0	0	0	1	1	2	1
582	2013	Clinton	Downstream		Resident	Lepomis	Bluegill	110	26	2.1	0.6	1.95342	8.07692	2.30769	8000	3.90309	600	F	10	0	0	90	0	3.7	1	0	0	0	0	1	1	2	1
583	2013	Clinton	Downstream		Resident	Lepomis	Bluegill	115	29	2.6	0.4	1.9068	8.96552	1.37931	8000	3.90309	525	F	10	10	20	60	0	3.3	1	0	0	0	0	1	1	2	1
584	2013	Clinton	Downstream		Resident	Lepomis	Bluegill	132	30	2.9	0.5	1.30437	9.66667	1.66667	8000	3.90309	552	F	10	10	20	60	0	3.3	1	0	0	0	0	1	0	1	1
585	2013	Clinton	Downstream		Resident	Lepomis	Bluegill	107	24	0.1	0.3	1.95911	0.416667	1.25	539.69	2.73214	600	M	60	20	20	0	0	1.6	1	0	0	0	0	1	1	2	1
586	2013	Clinton	Downstream		Resident	Lepomis	Bluegill	105	20	0.4	0.2	1.72768	2	1	5001.63	3.69911	579	F	40	50	10	0	0	1.7	1	0	0	0	0	0	1	1	1
587	2013	Clinton	Downstream		Resident	Lepomis	Bluegill	101	25	0.1	0.3	2.42648	0.4	1.2	175.32	2.24383	117	M	100	0	0	0	0	1	2	0	0	0	0	1	1	2	1
588	2013	Clinton	Downstream		Resident	Lepomis	Bluegill	105	22	0.9	0.2	1.90044	4.09091	0.909091	169.19	2.22837	510	M	10	30	30	30	0	2.8	1	0	0	0	0	1	1	2	1
589	2013	Clinton	Downstream		Resident	Lepomis	Bluegill	99	15	0.2	0.2	1.54592	1.33333	1.33333	8000	3.90309		F	20	20	40	20	0	2.6	2	0	0	0	0	0	0	0	0
590	2013	Clinton	Downstream		Resident	Lepomis	Bluegill	105	18	0.1	0.2	1.55491	0.555556	1.11111	1599.56	3.204	600	M	70	30	0	0	0	1.3	1	0	0	0	0	1	1	2	1
591	2013	Clinton	Downstream		Resident	Lepomis	Pumpkinseed	113	28	0.1	0.2	1.94054	0.357143	0.714286	13.66	1.13545	381	M	10	30	30	30	0	2.8	1	0	0	0	0	1	1	2	1
592	2013	Clinton	Downstream		Resident	Lepomis	Pumpkinseed	103	20	0.1	0.3	1.83028	0.5	1.5	1965.84	3.29355	348	M	30	30	30	10	1	2.2	2	0	0	0	0	1	1	3	1
593	2013	Clinton	Downstream		Resident	Lepomis	Pumpkinseed	103	20	0.1	0.2	1.83028	0.5	1	76.05	1.8811	143	F	40	40	20	0	0	1.8	1	0	0	0	0	1	0	1	1
594	2013	Clinton	Downstream		Resident	Lepomis	Pumpkinseed	82	11	0.1	0.1	1.99504	0.909091	0.909091	1169.41	3.06797		F	100	0	0	0	0	1			0	0	0	0	0	0	0
595	2013	Clinton	Downstream	CLI-3	Caged	Lepomis	Bluegill	137	54	7.3	0.8	2.10006	13.5185	1.48148	8000	3.90309	338	F	0	0	0	100	0	4	1	0	0	0	0	0	1	1	1
596	2013	Clinton	Downstream	CLI-3	Caged	Lepomis	Bluegill	125	35	3.3	0.6	1.792	9.42857	1.71429	8000	3.90309	282	F	10	10	20	60	0	3.3	1	0	0	0	0	0	0	0	0
597	2013	Clinton	Downstream	CLI-3	Caged	Lepomis	Bluegill	110	20	0.1	0.2	1.50263	0.5	1	1775.86	3.24941	426	M	90	10	0	0	0	1.1	1	0	0	0	0	0	0	0	0
598	2013	Clinton	Upstream	CLI-5	Caged	Lepomis	Bluegill	154	67	0.1	0.8	1.83448	0.149254	1.19403	404.69	2.60712	584	M	50	20	20	10	0	1.9	1	0	0	0	0	1	1	2	1
599	2013	Clinton	Upstream	CLI-5	Caged	Lepomis	Bluegill	148	65	0.7	0.5	2.00506	1.07692	0.769231	1857.3	3.26888	206	M	10	30	30	30	0	2.8	1	0	0	0	0	1	1	2	1
600	2013	Clinton	Upstream	CLI-5	Caged	Lepomis	Bluegill	154	64	0.1	0.7	1.75234	0.15625	1.09375	240.55	2.38121	212	M	40	20	10	30	0	2.3	1	0	0	0	0	1	1	2	1
601	2013	Clinton	Upstream	CLI-5	Caged	Lepomis	Bluegill	164	87	0.2	0.9	1.97237	0.229885	1.03448	84.78	1.92829	166	M	20	10	10	60	0	3.1	2	0	0	0	0	1	1	2	1
602	2013	Clinton	Upstream	CLI-5	Caged	Lepomis	Bluegill	130	40	0.4	0.3	1.82066	1	0.75	2398.66	3.37997		F	30	30	30	10	0	2.2	1	0	0	0	0	1	1	2	1
603	2013	Clinton	Upstream	CLI-5	Caged	Lepomis	Bluegill	131	37	2.2	0.5	1.64584	5.94595	1.35135	8000	3.90309	489	F	10	0	0	90	0	3.7	1	0	0	0	0	0	1	1	1
604	2013	Clinton	Upstream	CLI-5	Caged	Lepomis	Bluegill	133	40	0.4	0.5	1.70022	1	1.25	4127.42	3.61568	258	F	40	50	10	0	0	1.7	2	0	0	0	0	0	1	1	1
605	2013	Clinton	Upstream	CLI-5	Caged	Lepomis	Bluegill	135	48	7.5	0.5	1.95092	15.625	1.04167	4386.05	3.64207	428	F	0	0	0	100	0	4	1	0	0	0	0	1	1	2	1
606	2013	Clinton	Upstream	CLI-5	Caged	Lepomis	Bluegill	126	35	2.4	0.3	1.74967	6.85714	0.857143	4788.45	3.68019	292	F	0	0	20	80	0	3.8	1	0	0	0	0	0	1	1	1
607	2013	Clinton	Upstream	CLI-5	Caged	Lepomis	Bluegill	109	18	0.6	0.1	1.38993	3.33333	0.555556	8000	3.90309	523	F	0	10	30	60	0	3.5	1	0	0	0	0	1	1	2	1
608	2013	Clinton	Upstream	CLI-5	Caged	Lepomis	Bluegill	115	25	0.8	0.3	1.64379	3.2	1.2	4235.83	3.62694	228	F	0	0	20	80	0	3.8	1	0	0	0	0	1	1	2	1
609	2013	Clinton	Upstream	CLI-5	Caged	Lepomis	Bluegill	144	50	1.6	0.8	1.67449	3.2	1.6	8000	3.90309	208	F	10	20	20	50	0	3.1	1	0	0	0	0	0	1	1	1
610	2013	Clinton	Upstream	CLI-5	Caged	Lepomis	Bluegill	140	50	0.2	0.5	1.82216	0.4	1	5010.36	3.69987	310	M	10	30	30	30	0	2.8	1	0	0	0	0	0	1	1	1
611	2013	Clinton	Middle	CLI-4	Caged	Lepomis	Bluegill	152	73	0.7	0.6	2.0787	0.958904	0.821918				M	10	10	10	70	0	3.4	2	0	0	0	0	0	1	1	1
612	2013	Clinton	Middle	CLI-4	Caged	Lepomis	Bluegill	153	70	4.7	0.7	1.95445	6.71429	1	24.39	1.38721	10	F	0	0	0	100	0	4	1	0	0	0	0	1	1	2	1
613	2013	Clinton	Middle	CLI-4	Caged	Lepomis	Bluegill	106	20	0.05	0.4	1.67924	0.25	2	864.52	2.93678	153	M	100	0	0	0	0	1	1	0	0	0	0	1	1	2	1
614	2013	Clinton	Middle	CLI-4	Caged	Lepomis	Bluegill	172	89	0.3	0.8	1.74906	0.337079	0.898876	248.47	2.39527	308	M	0	0	10	90	0	3.9	1	0	1	0	0	1	1	3	1
615	2013	Clinton	Middle	CLI-4	Caged	Lepomis	Bluegill	110	21	0.1	0.2	1.57776	0.47619	0.952381	187.665	2.27338	151	M	100	0	0	0	0	1	1	0	0	0	0	1	1	2	1
616	2013	Clinton	Middle	CLI-4	Caged	Lepomis	Bluegill	340	42	0.1	0.4	0.106859	0.238095	0.952381	516.51	2.71308	154	M	70	20	10	0	0	1.4	1	0	0	0	0	1	1	2	1
617	2013	Clinton	Upstream	CLI-1	Caged	Lepomis	Bluegill	174	94	5.7	1.4	1.78435	6.06383	1.48936	2002.1	3.30149	440	F	0	0	0	100	0	4	2	0	0	0	0	1	1	2	1
618	2013	Clinton	Upstream	CLI-1	Caged	Lepomis	Bluegill	158	69	0.1	0.8	1.74935	0.144928	1.15942	63.2	1.80072	410	M	30	10	10	50	0	2.8	1	0	0	0	0	1	1	2	1
619	2013	Clinton	Upstream	CLI-1	Caged	Lepomis	Bluegill	165	85	2.6	1.3	1.8922	3.05882	1.52941	1346.97	3.12936	291	M	10	30	40	20	0	2.7	1	0	1	0	0	1	1	3	1
620	2013	Clinton	Upstream	CLI-1	Caged	Lepomis	Bluegill	184	116	0.8	1.2	1.86211	0.689655	1.03448	1027.12	3.01162	209	M	20	10	10	60	0	3.1	1	0	0	0	0	1	1	2	1
621	2013	Clinton	Upstream	CLI-1	Caged	Lepomis	Bluegill	115	22	0.1	0.2	1.44654	0.454545	0.909091	2451.97	3.38952	533	M	50	30	20	0	0	1.7	1	0	0	0	0	0	0	0	0
622	2013	Clinton	Upstream	CLI-1	Caged	Lepomis	Bluegill	103	13	0.1	0.1	1.18968	0.769231	0.769231	258.78	2.41293	392	M	100	0	0	0	0	1	1	1	0	0	0	1	1	3	1
623	2013	Clinton	Upstream	CLI-1	Caged	Lepomis	Bluegill	120	28	0.1	0.4	1.62037	0.357143	1.42857	553.08	2.74279	559	F	50	50	0	0	0	1.5	1	0	0	0	0	1	0	1	1
624	2013	Clinton	Upstream	CLI-1	Caged	Lepomis	Bluegill	161	72	5.8	1	1.72526	8.05556	1.38889	8000	3.90309	348	F	0	0	0	100	0	4	1	0	0	0	0	1	1	2	1
625	2013	Clinton	Upstream	CLI-1	Caged	Lepomis	Bluegill	146	59	0.6	0.5	1.8958	1.01695	0.847458	170.55	2.23185	414	M	10	30	30	30	0	2.8	1	0	0	0	0	0	1	1	1
626	2013	Clinton	Upstream	CLI-1	Caged	Lepomis	Bluegill	142	51	3.9	0.9	1.78117	7.64706	1.76471	3731.73	3.57191	388	F	0	0	0	100	0	4	1	0	0	0	0	1	1	2	1
627	2013	Clinton	Upstream	CLI-1	Caged	Lepomis	Bluegill	148	56	0.1	0.4	1.72744	0.178571	0.714286	118.53	2.07383	554	M	10	10	30	50	0	3.2	1	0	0	0	0	0	0	0	0
628	2013	Clinton	Upstream	CLI-1	Caged	Lepomis	Bluegill	136	38	0.1	0.3	1.51066	0.263158	0.789474	139.3	2.14395	281	M	70	20	10	0	0	1.4	1	0	0	0	0	1	0	1	1
629	2013	Clinton	Upstream	CLI-1	Caged	Lepomis	Bluegill	116	24	0.1	0.1	1.53758	0.416667	0.416667	335.537	2.52574	422	M	90	10	0	0	0	1.1	1	0	0	0	1	1	1	3	1
630	2013	Clinton	Upstream	CLI-1	Caged	Lepomis	Bluegill	117	21	0.1	0.1	1.31118	0.47619	0.47619	178.505	2.25165	290	F	50	40	10	0	0	1.6	1	0	0	0	1	1	1	3	1
631	2013	Clinton	Upstream	CLI-1	Caged	Lepomis	Bluegill	129	33	0.3	0.3	1.53725	0.909091	0.909091	8000	3.90309	289	F	50	50	0	0	0	1.5	1	0	0	0	0	1	1	2	1
632	2013	Clinton	Upstream	CLI-2	Caged	Lepomis	Bluegill	153	72	0.4	1	2.01029	0.555556	1.38889	1642.02	3.21538	414	M	10	30	40	20	0	2.7	2	0	0	0	0	1	1	2	1
633	2013	Clinton	Upstream	CLI-2	Caged	Lepomis	Bluegill	160	72	0.8	0.9	1.75781	1.11111	1.25	3786.24	3.57821	262	M	10	40	40	10	0	2.5	1	0	0	0	0	1	0	1	1
634	2013	Clinton	Upstream	CLI-2	Caged	Lepomis	Bluegill	112	18	0.1	0.1	1.2812	0.555556	0.555556	8000	3.90309	341	M	50	30	20	0	1	1.7	1	0	0	0	0	0	0	1	1
635	2013	Clinton	Upstream	CLI-2	Caged	Lepomis	Bluegill	164	71	7.9	0.8	1.60963	11.1268	1.12676	8000	3.90309	322	F	0	0	0	100	0	4	1	0	0	0	0	1	1	2	1
636	2013	Clinton	Upstream	CLI-2	Caged	Lepomis	Bluegill	147	52	0.7	0.9	1.63701	1.34615	1.73077	588.97	2.77009	509	M	10	20	20	50	0	3.1	3	0	0	0	1	0	1	2	1
637	2013	Clinton	Upstream	CLI-2	Caged	Lepomis	Bluegill	152	56	0.1	0.8	1.59462	0.178571	1.42857	574.455	2.75926	290	M	40	20	10	30	0	2.3	1	0	0	0	0	1	1	2	1
638	2013	Clinton	Upstream	CLI-2	Caged	Lepomis	Bluegill	140	47	0.8	0.4	1.71283	1.70213	0.851064	290.7	2.46345	432	M	10	20	20	50	0	3.1	1	0	0	0	0	0	1	1	1
639	2013	Clinton	Upstream	CLI-2	Caged	Lepomis	Bluegill	141	48	0.1	0.4	1.71232	0.208333	0.833333	1205.54	3.08118	303	M	10	10	20	60	0	3.3	1	0	0	0	0	0	0	0	0
640	2013	Clinton	Upstream	CLI-2	Caged	Lepomis	Bluegill	127	33	0.1	0.5	1.61103	0.30303	1.51515	83.79	1.92319	266	M	50	20	20	10	0	1.9	1	0	0	0	1	1	0	2	1
641	2013	Clinton	Upstream	CLI-2	Caged	Lepomis	Bluegill	134	35	0.1	0.2	1.45463	0.285714	0.571429	249	2.3962	600	M	30	20	20	30	0	2.5	1	0	0	0	0	1	1	2	1
642	2013	Clinton	Upstream	CLI-2	Caged	Lepomis	Bluegill	129	35	3.5	0.3	1.63042	10	0.857143	8000	3.90309	553	F	0	0	0	100	0	4	1	0	0	0	0	1	0	1	1
643	2013	Clinton	Upstream	CLI-2	Caged	Lepomis	Bluegill	138	45	2.4	0.5	1.71228	5.33333	1.11111	8000	3.90309	281	F	10	10	10	70	0	3.4	1	0	0	0	0	1	1	2	1
644	2013	Clinton	Upstream	CLI-2	Caged	Lepomis	Bluegill	133	37	0.4	0.4	1.5727	1.08108	1.08108	8000	3.90309	425	F	10	20	20	50	0	3.1	1	0	0	0	0	1	1	2	1
645	2013	Clinton	Upstream	CLI-2	Caged	Lepomis	Bluegill	133	41	4.7	0.4	1.74273	11.4634	0.97561	8000	3.90309	416	F	0	0	0	100	0	4	1	0	0	0	0	1	0	1	1
646	2013	Clinton	Upstream	CLI-2	Caged	Lepomis	Bluegill	132	33	0.1	0.2	1.4348	0.30303	0.606061	6473.73	3.81115	317	M	50	30	20	0	0	1.7	1	0	0	0	0	1	1	2	1
647	2013	Clinton	Upstream	CLI-2	Caged	Lepomis	Bluegill	107	18	0.1	0.1	1.46934	0.555556	0.555556	1125.06	3.05117	482	M	30	30	30	10	0	2.2	1	0	0	0	0	1	0	1	1
648	2013	Clinton	Upstream	CLI-2	Caged	Lepomis	Bluegill	103	23	0.1	0.3	2.10483	0.434783	1.30435	8000	3.90309	333	F	50	40	10	0	0	1.6	1	0	0	0	0	1	1	2	1
649	2013	Cuyahoga	Upstream	CUY-5	Caged	Lepomis	Bluegill	112	18	0.3	0.1	1.2812	1.66667	0.555556	78.885	1.89699	83	M	10	10	10	70	0	3.4	1	0	0	0	0	1	1	2	1
650	2013	Cuyahoga	Upstream	CUY-5	Caged	Lepomis	Bluegill	111	18	0.3	0.5	1.31614	1.66667	2.77778	2582.73	3.41208	58	F	30	40	30	0	0	2	1	0	0	0	0	1	1	2	1
651	2013	Cuyahoga	Upstream	CUY-5	Caged	Lepomis	Bluegill	113	15	0.1	0.1	1.03958	0.666667	0.666667	55.25	1.74233	149	M	10	10	10	70	0	3.4	1	0	0	0	0	1	1	2	1
652	2013	Cuyahoga	Upstream	CUY-5	Caged	Lepomis	Bluegill	111	18	0.9	0.3	1.31614	5	1.66667	8000	3.90309	194	F	0	0	0	100	0	4	1	0	0	0	0	0	1	1	1
653	2013	Cuyahoga	Upstream	CUY-5	Caged	Lepomis	Bluegill	111	18	1.4	0.2	1.31614	7.77778	1.11111	3941.18	3.59563	327	F	10	30	30	30	0	2.8	1	0	0	0	0	0	1	1	1
654	2013	Cuyahoga	Upstream	CUY-5	Caged	Lepomis	Bluegill	113	21	0.2	0.3	1.45541	0.952381	1.42857	2520.92	3.40156	259	F	20	30	50	0	0	2.3	1	0	0	0	0	0	0	0	0
655	2013	Cuyahoga	Upstream	CUY-5	Caged	Lepomis	Bluegill	106	13	0.3	0.1	1.09151	2.30769	0.769231	74.83	1.87408	68	M	0	0	10	90	0	3.9	1	1	0	0	0	0	1	2	1
656	2013	Cuyahoga	Upstream	CUY-5	Caged	Lepomis	Bluegill	112	18	0.1	0.2	1.2812	0.555556	1.11111	115.5	2.06258		M	100	0	0	0	0	1	1	0	0	0	0	1	0	1	1
657	2013	Cuyahoga	Upstream	CUY-5	Caged	Lepomis	Bluegill	112	20	0.6	0.1	1.42356	3	0.5	8000	3.90309	297	F	10	10	20	60	0	3.3	1	0	0	0	0	0	0	0	0
658	2013	Cuyahoga	Upstream	CUY-5	Caged	Lepomis	Bluegill	110	18	0.2	0.2	1.35237	1.11111	1.11111	254.29	2.40533	146	M	10	20	20	50	0	3.1	1	0	0	0	0	0	0	0	0
659	2013	Cuyahoga	Upstream	CUY-5	Caged	Lepomis	Bluegill	300	36	0.4	0.2	0.133333	1.11111	0.555556	139.955	2.14599	414	M	20	30	30	20	0	2.5	1	0	0	0	0	0	1	1	1
660	2013	Cuyahoga	Upstream	CUY-5	Caged	Lepomis	Bluegill	115	17	0.1	0.1	1.11778	0.588235	0.588235	33.805	1.52898	100	M	0	0	10	90	0	3.9	1	0	0	0	0	0	0	0	0
661	2013	Cuyahoga	Upstream	CUY-5	Caged	Lepomis	Bluegill	100	14	0.1	0.1	1.4	0.714286	0.714286	576.805	2.76103	267	M	0	10	20	70	0	3.6	1	1	0	1	0	0	0	2	1
662	2013	Cuyahoga	Upstream	CUY-5	Caged	Lepomis	Bluegill	110	18	0.1	0.1	1.35237	0.555556	0.555556	148.99	2.17316		M	20	10	10	60	0	3.1	1	0	0	0	0	0	1	1	1
663	2013	Cuyahoga	Upstream	CUY-5	Caged	Lepomis	Bluegill	110	16	0.3	0.2	1.2021	1.875	1.25	952.27	2.97876	228	F	20	40	40	0	0	2.2	1	0	0	0	0	0	0	0	0
664	2013	Cuyahoga	Upstream	CUY-5	Caged	Lepomis	Bluegill	107	16	0.2	0.1	1.30608	1.25	0.625	230.48	2.36263	600	F	30	30	30	10	0	2.2	1	0	0	0	0	0	0	0	0
665	2013	Cuyahoga	Upstream	CUY-5	Caged	Lepomis	Bluegill	109	17	0.2	0.2	1.31271	1.17647	1.17647	69.29	1.84067	217	M	10	10	10	70	0	3.4	1	0	0	0	0	0	0	0	0
666	2013	Cuyahoga	Upstream	CUY-5	Caged	Lepomis	Bluegill	100	15	0.1	0.2	1.5	0.666667	1.33333	61.77	1.79078	265	M	10	10	10	70	0	3.4	1	0	0	0	0	1	0	1	1
667	2013	Cuyahoga	Upstream	CUY-5	Caged	Lepomis	Bluegill	108	16	0.5	0.2	1.27013	3.125	1.25	2101.26	3.32248	212	F	0	0	0	100	0	4	1	0	0	0	0	1	0	1	1
668	2013	Cuyahoga	Upstream	CUY-5	Caged	Lepomis	Bluegill	109	14	0.1	0.05	1.08106	0.714286	0.357143	159.695	2.20329	386	M	0	10	10	80	0	3.7	1	0	0	0	0	1	0	1	1
669	2013	Cuyahoga	Upstream	CUY-5	Caged	Lepomis	Bluegill	110	19	1.7	0.1	1.4275	8.94737	0.526316	4830.87	3.68403	197	F	10	10	10	70	0	3.4	1	0	1	0	0	0	1	2	1
670	2013	Cuyahoga	Upstream	CUY-5	Caged	Lepomis	Bluegill	115	22	0.4	0.2	1.44654	1.81818	0.909091	2123.87	3.32713	274	F	30	30	30	10	0	2.2	1	0	0	0	0	0	1	1	1
671	2013	Cuyahoga	Upstream	CUY-5	Caged	Lepomis	Bluegill	112	15	0.1	0.2	1.06767	0.666667	1.33333	239.76	2.37978		M	30	0	0	70	0	3.1	1	0	0	0	0	0	1	1	1
672	2013	Cuyahoga	Upstream	CUY-5	Caged	Lepomis	Bluegill	100	12	0.1	0.1	1.2	0.833333	0.833333	536.63	2.72967	299	M	10	20	20	50	0	3.1	1	0	0	0	0	0	0	0	0
673	2013	Cuyahoga	Upstream	CUY-5	Caged	Lepomis	Bluegill	102	15	0.1	0.1	1.41348	0.666667	0.666667	268.777	2.42939		M	0	10	10	80	0	3.7	1	0	0	0	0	0	0	0	0
674	2013	Cuyahoga	Upstream	CUY-5	Caged	Lepomis	Bluegill	110	18	0.4	0.1	1.35237	2.22222	0.555556	1384.89	3.14142	439	M	10	10	20	60	0	3.3	1	0	0	0	0	0	0	0	0
675	2013	Cuyahoga	Upstream	CUY-5	Caged	Lepomis	Bluegill	200	23	1	0.4	0.2875	4.34783	1.73913	3796.75	3.57941	424	F	10	20	20	50	0	3.1	1	1	0	0	0	0	1	2	1
676	2013	Cuyahoga	Upstream	CUY-5	Caged	Lepomis	Bluegill	110	18	0.6	0.1	1.35237	3.33333	0.555556	8000	3.90309	582	F	30	40	30	0	0	2	1	1	0	0	0	0	0	1	1
677	2013	Cuyahoga	Upstream	CUY-5	Caged	Lepomis	Bluegill	112	19	0.6	0.1	1.35238	3.15789	0.526316	2232.42	3.34878	396	F	10	30	30	30	0	2.8	1	0	0	0	0	1	0	1	1
678	2013	Cuyahoga	Upstream	CUY-5	Caged	Lepomis	Bluegill	110	19	0.4	0.2	1.4275	2.10526	1.05263	125.735	2.09946	275	M	0	0	10	90	0	3.9	1	0	0	0	0	1	1	2	1
679	2013	Cuyahoga	Upstream	CUY-5	Caged	Lepomis	Bluegill	112	18	0.5	0.2	1.2812	2.77778	1.11111	128.363	2.10844	426	M	10	20	30	40	0	3	1	0	0	0	0	0	0	0	0
680	2013	Cuyahoga	Upstream	CUY-5	Caged	Lepomis	Bluegill	105	16	0.2	0.2	1.38214	1.25	1.25	272.463	2.43531	10	M	10	20	20	50	0	3.1	1	0	0	0	0	0	0	0	0
681	2013	Cuyahoga	Upstream	CUY-5	Caged	Lepomis	Bluegill	105	16	0.1	0.1	1.38214	0.625	0.625	102.03	2.00873	335	M	20	20	20	40	0	2.8	1	0	0	0	0	0	1	1	1
682	2013	Cuyahoga	Upstream	CUY-5	Caged	Lepomis	Bluegill	109	20	0.8	0.1	1.54437	4	0.5	460.82	2.66353	119	M	10	30	30	30	0	2.8	1	0	0	0	0	0	0	0	0
683	2013	Cuyahoga	Upstream	CUY-5	Caged	Lepomis	Bluegill	105	18	1.1	0.2	1.55491	6.11111	1.11111	96.55	1.98475		M	10	10	10	70	0	3.4	1	0	0	0	1	1	0	2	1
684	2013	Cuyahoga	Upstream	CUY-5	Caged	Lepomis	Bluegill	115	19	0.3	0.2	1.24928	1.57895	1.05263	661.7	2.82066	316	F	30	30	30	10	0	2.2	1	0	0	0	0	0	1	1	1
685	2013	Cuyahoga	Upstream	CUY-5	Caged	Lepomis	Bluegill	110	20	0.7	0.2	1.50263	3.5	1	6444.61	3.8092		F	10	10	10	70	0	3.4	1	0	0	0	0	0	0	0	0
686	2013	Cuyahoga	Upstream	CUY-5	Caged	Lepomis	Bluegill	105	18	0.1	0.1	1.55491	0.555556	0.555556	241.2	2.38238	476	M	100	0	0	0	0	1	1	0	0	0	0	0	1	1	1
687	2013	Cuyahoga	Upstream	CUY-5	Caged	Lepomis	Bluegill	110	19	0.8	0.2	1.4275	4.21053	1.05263	8000	3.90309	206	F	10	20	30	40	0	3	1	0	0	0	0	0	0	0	0
688	2013	Cuyahoga	Upstream	CUY-5	Caged	Lepomis	Bluegill	105	18	1.5	0.3	1.55491	8.33333	1.66667	8000	3.90309	359	F	10	10	10	70	0	3.4	1	0	0	0	0	1	0	1	1
689	2013	Cuyahoga	Downstream	Cuy-1	Caged	Lepomis	Bluegill	98	12	0.8	0.2	1.27498	6.66667	1.66667	200.89	2.30296	391	M	10	10	20	60	0	3.3	1	0	0	0	0	0	0	0	0
690	2013	Cuyahoga	Downstream	Cuy-1	Caged	Lepomis	Bluegill	105	16	0.1	0.2	1.38214	0.625	1.25	39.05	1.59162		M	10	0	0	90	0	3.7	1	0	0	0	0	0	1	1	1
691	2013	Cuyahoga	Downstream	Cuy-1	Caged	Lepomis	Bluegill	100	14	0.5	0.1	1.4	3.57143	0.714286	2705.33	3.43222		F	10	30	40	20	0	2.7	1	0	0	0	0	0	0	0	0
692	2013	Cuyahoga	Downstream	Cuy-1	Caged	Lepomis	Bluegill	110	20	0.3	0.1	1.50263	1.5	0.5	1307.87	3.11656	551	F	40	40	20	0	0	1.8	1	1	0	0	0	0	0	1	1
693	2013	Cuyahoga	Downstream	Cuy-1	Caged	Lepomis	Bluegill	99	14	0.1	0.2	1.44285	0.714286	1.42857	668.255	2.82494	310	M	30	10	10	50	0	2.8	1	0	0	0	0	0	0	0	0
694	2013	Cuyahoga	Downstream	Cuy-1	Caged	Lepomis	Bluegill	114	15	0.1	0.1	1.01246	0.666667	0.666667	347.92	2.54148		M	100	0	0	0	0	1	1	0	0	0	0	1	0	1	1
695	2013	Cuyahoga	Downstream	Cuy-1	Caged	Lepomis	Bluegill	110	18	0.3	0.2	1.35237	1.66667	1.11111	367.34	2.56507	504	F	20	40	40	0	0	2.2	1	0	1	0	0	0	0	1	1
696	2013	Cuyahoga	Downstream	Cuy-1	Caged	Lepomis	Bluegill	101	18	0.3	0.2	1.74706	1.66667	1.11111	559.16	2.74754	261	F	20	30	30	20	0	2.5	1	0	0	0	0	0	1	1	1
697	2013	Cuyahoga	Downstream	Cuy-1	Caged	Lepomis	Bluegill	104	16	0.9	0.2	1.42239	5.625	1.25	2520.73	3.40153	456	F	10	10	10	70	0	3.4	1	0	0	0	0	0	0	0	0
698	2013	Cuyahoga	Downstream	Cuy-1	Caged	Lepomis	Bluegill	200	25	0.2	0.3	0.3125	0.8	1.2	2205.43	3.34349	459	M	0	10	10	80	0	3.7	1	0	0	0	0	0	0	0	0
699	2013	Cuyahoga	Downstream	Cuy-1	Caged	Lepomis	Bluegill	106	18	1.4	0.1	1.51131	7.77778	0.555556	2656.81	3.42436	591	F	10	20	30	40	0	3	1	0	0	0	0	0	0	0	0
700	2013	Cuyahoga	Downstream	Cuy-1	Caged	Lepomis	Bluegill	92	11	0.1	0.2	1.41263	0.909091	1.81818	87.37	1.94136	556	M	100	0	0	0	0	1	1	0	0	0	0	1	1	2	1
701	2013	Cuyahoga	Downstream	Cuy-1	Caged	Lepomis	Bluegill	138	43	0.3	0.3	1.63618	0.697674	0.697674	214.945	2.33233	486	M	20	40	40	0	0	2.2	1	0	0	0	1	1	1	3	1
702	2013	Cuyahoga	Downstream	Cuy-1	Caged	Lepomis	Bluegill	103	13	0.1	0.1	1.18968	0.769231	0.769231	48.85	1.68886	10	M	0	10	10	80	0	3.7	1	0	0	0	0	1	1	2	1
703	2013	Cuyahoga	Downstream	Cuy-1	Caged	Lepomis	Bluegill	104	18	0.4	0.2	1.60019	2.22222	1.11111	1724.74	3.23672	409	F	20	30	30	20	0	2.5	1	0	0	0	0	1	0	1	1
704	2013	Cuyahoga	Downstream	Cuy-1	Caged	Lepomis	Bluegill	116	18	0.1	0.2	1.15318	0.555556	1.11111	28.04	1.44778	320	M	0	10	10	80	0	3.7	1	0	0	0	0	1	0	1	1
705	2013	Cuyahoga	Downstream	Cuy-1	Caged	Lepomis	Bluegill	114	17	0.1	0.2	1.14745	0.588235	1.17647	988.755	2.99509	596	M	10	10	20	60	0	3.3	1	0	0	0	0	0	0	0	0
706	2013	Cuyahoga	Downstream	Cuy-1	Caged	Lepomis	Bluegill	116	25	1	0.2	1.60164	4	0.8	3607.38	3.55719	539	F	10	10	10	70	0	3.4	1	0	0	0	0	0	1	1	1
707	2013	Cuyahoga	Downstream	Cuy-1	Caged	Lepomis	Bluegill	104	13	0.2	0.1	1.1557	1.53846	0.769231	155.98	2.19307		M	0	10	10	80	0	3.7	1	0	0	1	0	0	1	2	1
708	2013	Cuyahoga	Downstream	Cuy-1	Caged	Lepomis	Bluegill	115	20	0.4	0.2	1.31503	2	1	2116.28	3.32557	496	F	10	10	10	70	0	3.4	1	0	0	0	0	0	0	0	0
709	2013	Cuyahoga	Downstream	Cuy-1	Caged	Lepomis	Bluegill	114	17	0.2	0.1	1.14745	1.17647	0.588235	8000	3.90309	543	F	30	30	20	20	0	2.3	1	0	1	0	0	0	0	1	1
710	2013	Cuyahoga	Downstream	Cuy-1	Caged	Lepomis	Bluegill	115	18	0.5	0.1	1.18353	2.77778	0.555556	786.275	2.89557	353	F	10	10	10	70	0	3.4	1	0	0	0	0	0	0	0	0
711	2013	Cuyahoga	Downstream	Cuy-1	Caged	Lepomis	Bluegill	108	18	0.3	0.1	1.4289	1.66667	0.555556	129.85	2.11344	529	M	20	20	20	40	0	2.8	1	0	0	0	0	0	0	0	0
712	2013	Cuyahoga	Downstream	Cuy-1	Caged	Lepomis	Bluegill	109	19	0.3	0.1	1.46715	1.57895	0.526316	2352.97	3.37162	400	M	0	10	10	80	1	3.7			0	0	1	0	0	2	1
713	2013	Cuyahoga	Downstream	Cuy-1	Caged	Lepomis	Bluegill	102	13	0.2	0.1	1.22502	1.53846	0.769231	236.883	2.37453	295	M	10	10	10	70	0	3.4	1	0	0	0	0	1	1	2	1
714	2013	Cuyahoga	Downstream	Cuy-1	Caged	Lepomis	Bluegill	111	17	0.4	0.2	1.24303	2.35294	1.17647	1306.03	3.11595	441	F	10	20	20	50	0	3.1	1	0	0	0	0	1	0	1	1
715	2013	Cuyahoga	Downstream	Cuy-1	Caged	Lepomis	Bluegill	123	27	0.1	0.2	1.45094	0.37037	0.740741	374.283	2.5732		M	10	10	10	70	0	3.4	1	0	0	0	0	0	0	0	0
716	2013	Cuyahoga	Downstream	Cuy-1	Caged	Lepomis	Bluegill	110	18	0.3	0.2	1.35237	1.66667	1.11111	572.555	2.75782	504	F	10	10	40	40	0	3.1	1	1	0	0	0	1	0	2	1
717	2013	Cuyahoga	Middle	CUY-3	Caged	Lepomis	Bluegill	141	49	2.1	0.7	1.74799	4.28571	1.42857	8000	3.90309	560	F	0	0	0	100	0	4	1	0	0	0	0	1	1	2	1
718	2013	Cuyahoga	Middle	CUY-3	Caged	Lepomis	Bluegill	103	14	0.2	0.1	1.2812	1.42857	0.714286	591.215	2.77175	487	M	0	10	10	80	0	3.7	1	0	0	0	0	0	0	0	0
719	2013	Cuyahoga	Middle	CUY-3	Caged	Lepomis	Bluegill	99	25	0.2	0.4	2.57653	0.8	1.6	42.46	1.62798	519	M	0	0	10	90	0	3.9	1	0	0	0	0	1	1	2	1
720	2013	Cuyahoga	Middle	CUY-3	Caged	Lepomis	Bluegill	110	22	1	0.3	1.65289	4.54545	1.36364	3100.21	3.49139	127	F	10	0	10	80	0	3.6	1	0	0	0	0	1	1	2	1
721	2013	Cuyahoga	Middle	CUY-3	Caged	Lepomis	Bluegill	102	17	0.4	0.2	1.60195	2.35294	1.17647	1450.33	3.16147	150	F	10	10	0	80	0	3.5	2	0	0	0	0	0	1	1	1
722	2013	Cuyahoga	Middle	CUY-3	Caged	Lepomis	Bluegill	105	17	0.1	0.4	1.46852	0.588235	2.35294	71.77	1.85594		M	0	10	10	80	0	3.7	2	0	0	0	0	0	0	0	0
723	2013	Cuyahoga	Middle	CUY-3	Caged	Lepomis	Bluegill	98	21	0.3	0.2	2.23121	1.42857	0.952381	8000	3.90309	600	F	0	10	10	80	0	3.7	1	0	0	0	0	0	0	0	0
724	2013	Cuyahoga	Middle	CUY-3	Caged	Lepomis	Bluegill	100	24	0.1	0.3	2.4	0.416667	1.25	826.79	2.9174	600	M	10	20	20	50	0	3.1	1	0	0	0	0	0	0	0	0
725	2013	Cuyahoga	Middle	CUY-3	Caged	Lepomis	Bluegill	97	11	0.1	0.2	1.20525	0.909091	1.81818	237.59	2.37583	508	F	40	40	20	0	0	1.8	1	0	0	0	0	1	1	2	1
726	2013	Cuyahoga	Middle	CUY-3	Caged	Lepomis	Bluegill	103	20	0.2	0.6	1.83028	1	3	65.57	1.81671	251	M	10	30	30	30	0	2.8	3	0	0	0	0	0	0	0	0
727	2013	Cuyahoga	Middle	CUY-3	Caged	Lepomis	Bluegill	105	19	1.1	0.2	1.64129	5.78947	1.05263	8000	3.90309	270	F	10	10	10	70	0	3.4	2	0	0	0	0	0	0	0	0
728	2013	Cuyahoga	Middle	CUY-3	Caged	Lepomis	Bluegill	107	17	0.1	0.3	1.38771	0.588235	1.76471	501.53	2.7003	600	F	50	40	10	0	0	1.6	1	0	0	0	0	1	1	2	1
729	2013	Cuyahoga	Middle	CUY-3	Caged	Lepomis	Bluegill	126	31	1.2	0.4	1.54971	3.87097	1.29032	1857.17	3.26885	379	F	0	0	0	100	0	4	1	0	0	0	0	1	1	2	1
730	2013	Cuyahoga	Middle	CUY-3	Caged	Lepomis	Bluegill	129	38	3	0.6	1.77017	7.89474	1.57895	3861.21	3.58672	417	F	10	0	0	90	0	3.7	3	0	0	0	0	0	1	1	1
731	2013	Cuyahoga	Middle	CUY-3	Caged	Lepomis	Bluegill	164	78	0.1	1.1	1.76833	0.128205	1.41026	303.777	2.48255	337	M	100	0	0	0	0	1	3	0	0	0	0	1	1	2	1
732	2013	Cuyahoga	Middle	CUY-3	Caged	Lepomis	Bluegill	116	23	0.7	0.3	1.47351	3.04348	1.30435	1190.41	3.0757	600	F	10	10	10	70	0	3.4	1	0	0	0	0	0	0	0	0
733	2013	Cuyahoga	Middle	CUY-3	Caged	Lepomis	Bluegill	114	16	0.1	0.1	1.07995	0.625	0.625	40.54	1.60788	569	M	100	0	0	0	0	1	1	0	0	0	0	0	0	0	0
734	2013	Cuyahoga	Middle	CUY-3	Caged	Lepomis	Bluegill	117	20	0.5	0.2	1.24874	2.5	1	632.35	2.80096	476	F	10	10	10	70	0	3.4	1	0	0	0	0	0	0	0	0
735	2013	Cuyahoga	Middle	CUY-3	Caged	Lepomis	Bluegill	115	16	0.2	0.4	1.05203	1.25	2.5	50.26	1.70122	422	M	20	20	30	30	0	2.7	2	0	0	0	0	1	0	1	1
736	2013	Cuyahoga	Middle	CUY-3	Caged	Lepomis	Bluegill	117	22	0.4	0.2	1.37362	1.81818	0.909091				F	30	30	30	10	0	2.2	1	0	0	0	0	0	0	0	0
737	2013	Cuyahoga	Middle	CUY-3	Caged	Lepomis	Bluegill	115	19	0.6	0.3	1.24928	3.15789	1.57895	5604.11	3.74851	600	F	20	20	50	10	0	2.5	3	0	0	0	0	0	1	1	1
738	2013	Cuyahoga	Middle	CUY-3	Caged	Lepomis	Bluegill	165	82	0.5	1.2	1.82542	0.609756	1.46341	392.775	2.59414	218	F	40	40	20	0	0	1.8	3	0	0	0	0	0	1	1	1
739	2013	Cuyahoga	Middle	CUY-3	Caged	Lepomis	Bluegill	110	23	0.5	0.5	1.72802	2.17391	2.17391	312.91	2.49542	156	M	20	20	20	40	0	2.8	3	0	0	0	0	0	0	0	0
740	2013	Cuyahoga	Middle	CUY-3	Caged	Lepomis	Bluegill	157	89	0.9	1	2.29981	1.01124	1.1236	45.86	1.66143	167	M	30	30	30	10	0	2.2	3	0	0	0	0	0	0	0	0
741	2013	Cuyahoga	Middle	CUY-3	Caged	Lepomis	Bluegill	114	24	1.9	0.3	1.61993	7.91667	1.25	1752.16	3.24358	437	F	10	10	10	70	0	3.4	1	0	0	0	0	1	0	1	1
742	2013	Cuyahoga	Middle	CUY-3	Caged	Lepomis	Bluegill	111	21	0.6	0.2	1.5355	2.85714	0.952381	474.425	2.67617	468	M	0	10	10	80	0	3.7	2	0	0	0	0	0	0	0	0
743	2013	Cuyahoga	Middle	CUY-3	Caged	Lepomis	Bluegill	163	80	0.1	0.9	1.84726	0.125	1.125	490.99	2.69107	167	M	60	30	10	0	0	1.5	3	0	0	0	0	1	1	2	1
744	2013	Cuyahoga	Middle	CUY-3	Caged	Lepomis	Bluegill	127	35	0.1	0.5	1.70866	0.285714	1.42857	414.07	2.61707	185	m	30	40	30	0	0	2	2	0	0	0	0	1	1	2	1
745	2013	Cuyahoga	Middle	CUY-3	Caged	Lepomis	Bluegill	123	34	0.7	0.7	1.82711	2.05882	2.05882	88.3	1.94596	178	M	10	10	10	70	0	3.4	3	0	0	0	0	1	1	2	1
746	2013	Cuyahoga	Middle	CUY-3	Caged	Lepomis	Bluegill	104	18	1	0.3	1.60019	5.55556	1.66667	2548.56	3.40629	395	F	0	0	0	100	0	4	2	0	0	0	0	0	1	1	1
747	2013	Cuyahoga	Middle	CUY-3	Caged	Lepomis	Bluegill	110	24	1.5	0.6	1.80316	6.25	2.5	6041.39	3.78114	526	F	10	10	10	70	0	3.4	2	0	0	0	0	0	0	0	0
748	2013	Cuyahoga	Middle	CUY-2	Caged	Lepomis	Bluegill	110	20	0.9	0.2	1.50263	4.5	1	3888.25	3.58975	379	F	10	10	20	60	0	3.3	1	0	0	0	0	0	0	0	0
749	2013	Cuyahoga	Middle	CUY-2	Caged	Lepomis	Bluegill	110	19	0.1	0.1	1.4275	0.526316	0.526316	1431.01	3.15564	329	F	10	10	0	80	0	3.5	1	0	0	0	0	0	0	0	0
750	2013	Cuyahoga	Middle	CUY-2	Caged	Lepomis	Bluegill	114	14	0.4	0.2	0.94496	2.85714	1.42857	773.905	2.88869	10	M	0	0	10	90	0	3.9			0	0	1	0	1	2	1
751	2013	Cuyahoga	Middle	CUY-2	Caged	Lepomis	Bluegill	111	16	0.2	0.1	1.16991	1.25	0.625	379.063	2.57871	221	F	50	50	0	0	0	1.5	1	0	1	0	0	0	0	1	1
752	2013	Cuyahoga	Middle	CUY-2	Caged	Lepomis	Bluegill	108	16	0.5	0.2	1.27013	3.125	1.25	501.53	2.7003	429	M	30	30	30	10	0	2.2	1	0	0	0	0	0	0	0	0
753	2013	Cuyahoga	Middle	CUY-2	Caged	Lepomis	Bluegill	102	14	0.7	0.2	1.31925	5	1.42857	8000	3.90309	464	F	10	30	30	30	0	2.8	1	0	0	0	0	0	0	0	0
754	2013	Cuyahoga	Middle	CUY-2	Caged	Lepomis	Bluegill	120	24	0.2	0.2	1.38889	0.833333	0.833333	288.38	2.45997	389	M	20	20	20	40	0	2.8	1	0	0	0	0	0	0	0	0
755	2013	Cuyahoga	Middle	CUY-2	Caged	Lepomis	Bluegill	98	17	0.5	0.1	1.80622	2.94118	0.588235	567.525	2.75398	537	M	0	10	10	80	0	3.7	1	0	0	0	1	1	0	2	1
756	2013	Cuyahoga	Middle	CUY-2	Caged	Lepomis	Bluegill	105	16	0.4	0.2	1.38214	2.5	1.25	278.673	2.4451	285	M	0	10	10	80	0	3.7	1	0	0	0	1	0	1	2	1
757	2013	Cuyahoga	Middle	CUY-2	Caged	Lepomis	Bluegill	130	28	0.3	0.4	1.27447	1.07143	1.42857	4497.73	3.65299	428	F	30	40	30	0	0	2	1	0	0	0	0	1	1	2	1
758	2013	Cuyahoga	Middle	CUY-2	Caged	Lepomis	Bluegill	113	18	0.9	0.1	1.24749	5	0.555556	1410.83	3.14947	522	F	10	0	0	90	0	3.7	1	0	0	0	0	0	0	0	0
759	2013	Cuyahoga	Middle	CUY-2	Caged	Lepomis	Bluegill	98	18	0.5	0.2	1.91247	2.77778	1.11111	236.31	2.37348	577	M	0	0	0	100	0	4	1	0	0	0	0	1	1	2	1
760	2013	Cuyahoga	Middle	CUY-2	Caged	Lepomis	Bluegill	98	13	0.1	0.1	1.38123	0.769231	0.769231	86.44	1.93671	503	M	0	0	10	90	0	3.9	1	0	0	0	0	0	0	0	0
761	2013	Cuyahoga	Middle	CUY-2	Caged	Lepomis	Bluegill	110	21	1	0.3	1.57776	4.7619	1.42857	8000	3.90309	290	F	10	10	20	60	0	3.3	1	0	0	0	0	1	0	1	1
762	2013	Cuyahoga	Middle	CUY-2	Caged	Lepomis	Bluegill	111	24	2.6	0.2	1.75486	10.8333	0.833333	8000	3.90309	356	F	10	10	10	70	0	3.4	1	0	0	0	0	1	1	2	1
763	2013	Cuyahoga	Middle	CUY-2	Caged	Lepomis	Bluegill	111	21	0.5	0.2	1.5355	2.38095	0.952381	1408.87	3.14887		F	30	30	40	0	0	2.1	1	0	0	0	0	0	0	0	0
764	2013	Cuyahoga	Middle	CUY-2	Caged	Lepomis	Bluegill	103	17	0.8	0.2	1.55574	4.70588	1.17647	6158.21	3.78945	279	M	10	10	20	60	0	3.3	1	0	0	0	0	0	1	1	1
765	2013	Cuyahoga	Middle	CUY-2	Caged	Lepomis	Bluegill	110	21	0.1	0.2	1.57776	0.47619	0.952381	549.705	2.74013	277	M	30	30	30	10	0	2.2	1	0	0	0	0	0	0	0	0
766	2013	Cuyahoga	Middle	CUY-2	Caged	Lepomis	Bluegill	110	18	0.3	0.1	1.35237	1.66667	0.555556	2054.88	3.31279	361	F	40	40	20	0	0	1.8	1	0	0	0	0	1	1	2	1
767	2013	Cuyahoga	Middle	CUY-2	Caged	Lepomis	Bluegill	115	27	2.4	0.4	1.77529	8.88889	1.48148	8000	3.90309	261	F	0	0	0	100	0	4	1	0	0	0	0	1	1	2	1
768	2013	Cuyahoga	Middle	CUY-2	Caged	Lepomis	Bluegill	111	22	1.3	0.1	1.60862	5.90909	0.454545	1686.18	3.22691	482	F	20	30	50	0	0	2.3	1	0	0	0	0	1	1	2	1
769	2013	Raquette	Baseline	Baseline	Caged	Lepomis	Hybrid green/bluegill	110	22	0.3	0.2	1.65289	1.36364	0.909091	1225.5	3.08831	552	M	20	20	40	20	0	2.6	2	0	0	0	0	0	0	0	0
770	2013	Raquette	Baseline	Baseline	Caged	Lepomis	Hybrid green/bluegill	100	17	0.2	0.1	1.7	1.17647	0.588235	395.453	2.5971	599	M	20	20	40	20	0	2.6	2	0	0	0	0	0	1	1	1
771	2013	Raquette	Baseline	Baseline	Caged	Lepomis	Hybrid green/bluegill	110	24	0.4	0.2	1.80316	1.66667	0.833333	280.687	2.44822	357	M	20	20	40	20	0	2.6	1	0	0	0	1	1	1	3	1
772	2013	Raquette	Baseline	Baseline	Caged	Lepomis	Hybrid green/bluegill	108	19	2.2	0.3	1.50828	11.5789	1.57895	7279.48	3.8621	495	F	0	0	0	100	0	4	1	0	0	0	0	1	1	2	1
773	2013	Raquette	Baseline	Baseline	Caged	Lepomis	Hybrid green/bluegill	105	19	0.1	0.3	1.64129	0.526316	1.57895	1002.93	3.00127	318	M	40	40	20	0	1	1.8	3	0	0	0	0	1	1	3	1
774	2013	Raquette	Baseline	Baseline	Caged	Lepomis	Hybrid green/bluegill	109	23	0.2	0.3	1.77602	0.869565	1.30435	37.75	1.57692	600	M	20	20	40	20	0	2.6	3	0	0	0	0	0	1	1	1
775	2013	Raquette	Baseline	Baseline	Caged	Lepomis	Hybrid green/bluegill	110	20	0.2	0.3	1.50263	1	1.5	1311.88	3.11789	447	M	20	20	40	20	0	2.6	1	0	0	0	1	0	1	2	1
776	2013	Raquette	Baseline	Baseline	Caged	Lepomis	Hybrid green/bluegill	108	14	0.3	0.2	1.11137	2.14286	1.42857	1058.93	3.02487	402	M	20	30	30	20	0	2.5	1	0	0	0	0	0	1	1	1
777	2013	Raquette	Baseline	Baseline	Caged	Lepomis	Hybrid green/bluegill	102	19	0.2	0.3	1.79041	1.05263	1.57895	111.38	2.04681	600	M	20	20	30	30	0	2.7	3	0	0	0	0	0	1	1	1
778	2013	Raquette	Baseline	Baseline	Caged	Lepomis	Hybrid green/bluegill	109	22	5.2	0.5	1.6988	23.6364	2.27273	4816.49	3.68273	222	F	0	0	0	100	0	4	1	0	0	0	0	0	0	0	0
779	2013	Raquette	Baseline	Baseline	Caged	Lepomis	Hybrid green/bluegill	75	7	0.4	0.1	1.65926	5.71429	1.42857	782.4	2.89343	511	M	30	30	30	10	0	2.2	1	0	0	0	0	0	0	0	0
780	2013	Raquette	Baseline	Baseline	Caged	Lepomis	Hybrid green/bluegill	105	16	0.1	0.2	1.38214	0.625	1.25	840.25	2.92441	492	M	40	20	30	10	0	2.1	1	0	0	0	1	1	1	3	1
781	2013	Raquette	Baseline	Baseline	Caged	Lepomis	Hybrid green/bluegill	115	25	0.3	0.4	1.64379	1.2	1.6	753.32	2.87698	600	M	10	40	40	10	0	2.5	3	0	0	0	0	0	0	0	0
782	2013	Raquette	Baseline	Baseline	Caged	Lepomis	Hybrid green/bluegill	104	25	6.2	0.4	2.22249	24.8	1.6	3078.72	3.48837	509	F	0	0	0	100	0	4	1	0	0	0	0	0	0	0	0
783	2013	Raquette	Baseline	Baseline	Caged	Lepomis	Hybrid green/bluegill	100	19	0.2	0.2	1.9	1.05263	1.05263	72.71	1.86159		M	10	30	40	20	0	2.7	2	0	0	0	0	0	1	1	1
784	2013	Raquette	Baseline	Baseline	Caged	Lepomis	Hybrid green/bluegill	110	31	7.6	0.7	2.32908	24.5161	2.25806	3543.41	3.54942	401	F	0	0	0	100	0	4	2	0	0	0	0	0	0	0	0
785	2013	Raquette	Baseline	Baseline	Caged	Lepomis	Hybrid green/bluegill	90	13	0.1	0.2	1.78326	0.769231	1.53846	642.08	2.80759	337	M	50	40	10	0	0	1.6	1	0	0	0	0	0	1	1	1
786	2013	Raquette	Baseline	Baseline	Caged	Lepomis	Hybrid green/bluegill	92	12	0.1	0.2	1.54105	0.833333	1.66667	120.995	2.08277	467	M	40	40	20	0	0	1.8	1	0	0	0	0	0	1	1	1
787	2013	Raquette	Baseline	Baseline	Caged	Lepomis	Hybrid green/bluegill	112	23	0.1	0.1	1.63709	0.434783	0.434783	53.58	1.729	600	M	30	40	30	0	0	2	2	0	0	0	0	1	1	2	1
788	2013	Raquette	Baseline	Baseline	Caged	Lepomis	Hybrid green/bluegill	105	17	0.3	0.4	1.46852	1.76471	2.35294	1162.63	3.06544	579	M	20	40	40	0	0	2.2	2	0	0	0	0	0	1	1	1
789	2013	Raquette	Baseline	Baseline	Caged	Lepomis	Hybrid green/bluegill	120	17	0.1	0.4	0.983796	0.588235	2.35294	298.965	2.47562	600	M	30	40	30	0	0	2	2	0	0	0	0	0	1	1	1
790	2013	Raquette	Baseline	Baseline	Caged	Lepomis	Hybrid green/bluegill	92	12	0.4	0.4	1.54105	3.33333	3.33333	1195.92	3.0777	461	M	20	40	40	0	0	2.2	2	0	0	0	0	1	1	2	1
791	2013	Raquette	Baseline	Baseline	Caged	Lepomis	Hybrid green/bluegill	108	19	0.2	0.1	1.50828	1.05263	0.526316	62.03	1.7926	246	F	30	30	40	0	0	2.1	1	0	0	0	0	0	0	0	0
792	2013	Raquette	Baseline	Baseline	Caged	Lepomis	Hybrid green/bluegill	118	25	0.2	0.2	1.52158	0.8	0.8	119.885	2.07876	531	M	60	40	0	0	0	1.4	1	0	0	0	0	0	1	1	1
793	2013	Raquette	Baseline	Baseline	Caged	Lepomis	Hybrid green/bluegill	102	26	0.4	0.3	2.45004	1.53846	1.15385	1097.34	3.04034	515	M	20	30	30	20	0	2.5	1	0	0	0	0	0	0	0	0
794	2013	Raquette	Baseline	Baseline	Caged	Lepomis	Hybrid green/bluegill	100	12	0.1	0.2	1.2	0.833333	1.66667	608.94	2.78457	600	M	40	50	10	0	0	1.7	2	0	0	0	0	0	1	1	1
795	2013	Raquette	Baseline	Baseline	Caged	Lepomis	Hybrid green/bluegill	110	23	0.3	0.5	1.72802	1.30435	2.17391	682.07	2.83383	600	M	20	50	30	0	0	2.1	2	0	0	0	0	1	1	2	1
796	2013	Raquette	Baseline	Baseline	Caged	Lepomis	Hybrid green/bluegill	104	18	0.1	0.3	1.60019	0.555556	1.66667	85.62	1.93258	600	M	30	30	30	10	0	2.2	2	0	0	0	0	0	1	1	1
797	2013	Raquette	Baseline	Baseline	Caged	Lepomis	Hybrid green/bluegill	105	16	0.1	0.3	1.38214	0.625	1.875	2152.31	3.3329	600	M	20	30	40	10	0	2.4	3	0	0	0	0	1	1	2	1
798	2013	Raquette	Baseline	Baseline	Caged	Lepomis	Hybrid green/bluegill	104	20	0.2	0.2	1.77799	1	1	231.52	2.36459	443	M	20	40	40	0	0	2.2	1	1	0	0	0	0	0	1	1
799	2013	Raquette	Baseline	Baseline	Caged	Lepomis	Hybrid green/bluegill	115	23	0.7	0.3	1.51229	3.04348	1.30435	1402.35	3.14686	600	M	20	30	40	10	0	2.4	2	0	0	0	1	0	0	1	1
800	2013	Raquette	Baseline	Baseline	Caged	Lepomis	Hybrid green/bluegill	115	19	2.1	0.2	1.24928	11.0526	1.05263	8000	3.90309	222	F	0	0	0	100	0	4	1	1	0	0	0	1	1	3	1
801	2013	Raquette	Baseline	Baseline	Caged	Lepomis	Hybrid green/bluegill	120	27	0.6	0.6	1.5625	2.22222	2.22222	141.45	2.1506	600	M	10	30	40	20	0	2.7	3	0	0	0	0	0	1	1	1
802	2013	Raquette	Baseline	Baseline	Caged	Lepomis	Hybrid green/bluegill	100	17	0.5	0.3	1.7	2.94118	1.76471	1167.09	3.0671	264	M	20	40	40	0	0	2.2	1	0	0	0	0	0	0	0	0
803	2013	Raquette	Baseline	Baseline	Caged	Lepomis	Hybrid green/bluegill	125	31	0.4	0.5	1.5872	1.29032	1.6129	86.55	1.93727	502	M	10	20	40	30	0	2.9	3	0	0	0	1	0	0	1	1
804	2013	Raquette	Baseline	Baseline	Caged	Lepomis	Hybrid green/bluegill	92	14	0.2	0.2	1.7979	1.42857	1.42857	426.76	2.63018	238	M	10	30	30	30	0	2.8	1	0	0	0	0	0	0	0	0
805	2013	Raquette	Baseline	Baseline	Caged	Lepomis	Hybrid green/bluegill	78	9	0.7	0.2	1.89653	7.77778	2.22222	61	1.78533		M	10	20	30	40	0	3	3	0	0	0	0	0	0	0	0
806	2013	Raquette	Baseline	Baseline	Caged	Lepomis	Hybrid green/bluegill	115	28	0.2	0.3	1.84105	0.714286	1.07143	1275.21	3.10558	600	M	40	40	20	0	0	1.8	3	0	0	0	0	0	1	1	1
807	2013	Raquette	Baseline	Baseline	Caged	Lepomis	Hybrid green/bluegill	92	16	4.1	0.3	2.05474	25.625	1.875	1141.48	3.05747	254	F	0	0	0	100	0	4	1	0	0	0	0	0	0	0	0
808	2013	Raquette	Baseline	Baseline	Caged	Lepomis	Hybrid green/bluegill	110	20	0.1	0.2	1.50263	0.5	1	29.93	1.47611	387	M	10	40	40	10	0	2.5	1	0	0	0	0	1	1	2	1
809	2013	Raquette	Baseline	Baseline	Caged	Lepomis	Hybrid green/bluegill	117	19	0.3	0.2	1.1863	1.57895	1.05263	8000	3.90309	368	M	20	40	40	0	0	2.2	1	0	0	0	0	0	1	1	1
810	2013	Raquette	Baseline	Baseline	Caged	Lepomis	Hybrid green/bluegill	98	23	2.7	0.3	2.44371	11.7391	1.30435	980.84	2.9916	362	F	0	0	10	90	0	3.9	1	0	0	0	0	0	1	1	1
811	2013	Raquette	Baseline	Baseline	Caged	Lepomis	Hybrid green/bluegill	125	25	0.4	0.7	1.28	1.6	2.8	400.35	2.60244	479	M	10	40	40	10	0	2.5	3	0	0	0	0	0	1	1	1
812	2013	Raquette	Baseline	Baseline	Caged	Lepomis	Hybrid green/bluegill	130	31	0.5	0.5	1.41102	1.6129	1.6129	134.85	2.12985	456	M	10	40	40	10	0	2.5	3	0	0	0	0	0	0	0	0
813	2013	Raquette	Baseline	Baseline	Caged	Lepomis	Hybrid green/bluegill	110	22	0.4	0.3	1.65289	1.81818	1.36364	47.75	1.67897	600	M	10	40	40	10	0	2.5	2	0	0	0	0	1	0	1	1
814	2013	Raquette	Baseline	Baseline	Caged	Lepomis	Hybrid green/bluegill	115	20	0.3	0.3	1.31503	1.5	1.5	641.83	2.80742	600	M	10	40	40	10	0	2.5	3	0	0	0	0	0	1	1	1
815	2013	Raquette	Baseline	Baseline	Caged	Lepomis	Hybrid green/bluegill	115	26	0.5	0.4	1.70954	1.92308	1.53846	3031.97	3.48172	366	M	50	20	20	10	1	1.9	3	0	0	1	0	0	0	2	1
816	2013	Raquette	Baseline	Baseline	Caged	Lepomis	Hybrid green/bluegill	90	15	0.8	0.3	2.05761	5.33333	2	264.78	2.42289	442	M	10	20	30	40	0	3	3	0	0	0	0	0	0	0	0
817	2013	Raquette	Baseline	Baseline	Caged	Lepomis	Hybrid green/bluegill	88	12	0.1	0.2	1.76089	0.833333	1.66667	984.695	2.9933	600	M	20	40	30	10	0	2.3	1	1	0	0	0	1	1	3	1
823	2013	Raquette	Downstream		Resident	Lepomis	Bluegill	169	108	3.2	1.6	2.2375	2.96296	1.48148	8000	3.90309	433	F	10	10	20	60	0	3.3	1	0	0	0	0	0	0	0	0
824	2013	Raquette	Downstream		Resident	Lepomis	Pumpkinseed	205	202	10.5	3.9	2.34471	5.19802	1.93069	213.37	2.32913	185	F	10	10	10	70	0	3.4	1	0	1	0	0	0	1	2	1
825	2013	Raquette	Downstream		Resident	Lepomis	Bluegill	174	120	0.8	8.5	2.27789	0.666667	7.08333	1368.65	3.13629	545	M	10	30	30	30	0	2.8	2	0	0	0	0	0	0	0	0
826	2013	Raquette	Downstream		Resident	Lepomis	Pumpkinseed	206	207	2.9	2.9	2.36793	1.40097	1.40097	5.07	0.705008	461	M	40	30	20	10	0	2	3	0	0	0	0	0	0	0	0
827	2013	Raquette	Downstream		Resident	Lepomis	Pumpkinseed	190	171	2.1	2.5	2.49307	1.22807	1.46199	20.55	1.31281	430	M	10	20	20	50	0	3.1	1	0	0	0	0	0	0	0	0
828	2013	Raquette	Downstream		Resident	Lepomis	Pumpkinseed	189	146	1.9	2.2	2.16256	1.30137	1.50685	25.93	1.4138	388	M	10	30	30	30	0	2.8	2	0	1	0	0	0	1	2	1
829	2013	Raquette	Downstream		Resident	Lepomis	Pumpkinseed	191	170	2.9	2.2	2.43977	1.70588	1.29412	107.885	2.03296	358	M	10	10	20	60	0	3.3	1	0	0	0	0	0	1	1	1
830	2013	Raquette	Downstream		Resident	Lepomis	Pumpkinseed	210	173	2.1	3.1	1.86805	1.21387	1.79191	23.61	1.3731	474	M	10	10	20	60	0	3.3	2	0	0	0	0	0	0	0	0
831	2013	Raquette	Downstream		Resident	Lepomis	Pumpkinseed	210	189	1.6	2.7	2.04082	0.846561	1.42857	47.125	1.67325	299	M	20	30	30	20	0	2.5	2	0	0	0	0	0	0	0	0
832	2013	Raquette	Downstream		Resident	Lepomis	Pumpkinseed	205	171	2.3	2.2	1.98488	1.34503	1.28655	9.79	0.990783	370	M	10	30	30	30	0	2.8	1	0	0	0	0	0	1	1	1
833	2013	Raquette	Downstream		Resident	Lepomis	Pumpkinseed	220	198	3.4	2.4	1.8595	1.71717	1.21212	44.82	1.65147	377	M	30	20	20	30	0	2.5	2	0	0	1	0	0	0	1	1
834	2013	Raquette	Downstream		Resident	Lepomis	Pumpkinseed	180	111	1.4	1.7	1.90329	1.26126	1.53153	111.717	2.04812	322	M	10	30	30	30	0	2.8	1	0	0	0	0	0	0	0	0
835	2013	Raquette	Downstream		Resident	Lepomis	Pumpkinseed	198	147	8.3	3.2	1.89375	5.64626	2.17687	65.335	1.81515	154	F	10	10	10	70	0	3.4	1	0	0	0	0	0	0	0	0
836	2013	Raquette	Downstream		Resident	Lepomis	Pumpkinseed	154	67	0.3	0.7	1.83448	0.447761	1.04478	62.55	1.79623	156	M	10	30	30	30	0	2.8	1	0	0	0	0	1	1	2	1
837	2013	Raquette	Downstream		Resident	Lepomis	Pumpkinseed	160	93	0.5	1.3	2.27051	0.537634	1.39785	4.32	0.635484	341	M	10	40	40	10	0	2.5	2	0	0	0	0	0	1	1	1
838	2013	Raquette	Downstream		Resident	Lepomis	Pumpkinseed	208	195	3.8	2.5	2.16693	1.94872	1.28205	40.245	1.60471	351	M	10	30	50	10	0	2.6	1	0	0	0	0	0	0	0	0
839	2013	Raquette	Downstream		Resident	Lepomis	Pumpkinseed	226	258	3.6	3	2.23509	1.39535	1.16279	6.74	0.82866	336	M	10	30	30	30	0	2.8	1	1	0	0	1	1	1	4	1
840	2013	Raquette	Downstream		Resident	Lepomis	Pumpkinseed	212	209	1.7	2.7	2.19351	0.813397	1.29187	2.82	0.450249	406	M	20	30	20	30	0	2.6	1	0	0	0	0	0	1	1	1
841	2013	Raquette	Downstream		Resident	Lepomis	Pumpkinseed	193	161	1.6	2.3	2.23951	0.993789	1.42857	13.54	1.13162	372	M	30	20	20	30	0	2.5	1	0	0	0	0	0	0	0	0
842	2013	Raquette	Downstream		Resident	Lepomis	Pumpkinseed	180	115	4.7	3.1	1.97188	4.08696	2.69565				F	10	10	10	70	0	3.4	1	0	0	0	0	0	0	0	0
843	2013	Raquette	Downstream		Resident	Lepomis	Pumpkinseed	210	233	2.8	3	2.51593	1.20172	1.28755	12.03	1.08027	367	M	20	20	30	30	0	2.7	1	0	0	0	0	1	1	2	1
844	2013	Raquette	Downstream		Resident	Lepomis	Pumpkinseed	220	221	2.2	2.5	2.07551	0.995475	1.13122	11.49	1.06032	280	M	20	20	20	40	0	2.8	1	0	0	0	0	0	1	1	1
845	2013	Raquette	Downstream		Resident	Lepomis	Pumpkinseed	209	195	2.3	2.3	2.13597	1.17949	1.17949	27.595	1.44083	443	M	10	20	20	50	0	3.1	1	0	0	0	0	0	0	0	0
846	2013	Raquette	Downstream		Resident	Lepomis	Pumpkinseed	205	219	1.8	3.9	2.54204	0.821918	1.78082	39.985	1.6019		M							1	0	0	0	0	0	0	0	0
847	2013	Raquette	Downstream		Resident	Lepomis	Pumpkinseed	194	152	2.5	1.5	2.0818	1.64474	0.986842	16.31	1.21245	156	M	10	10	10	70	0	3.4	1	0	0	0	0	1	1	2	1
848	2013	Raquette	Downstream		Resident	Lepomis	Pumpkinseed	230	265	4.4	2.5	2.17802	1.66038	0.943396	3.47	0.540329	292	M	30	30	30	10	0	2.2	1	0	0	0	0	1	1	2	1
849	2013	Raquette	Downstream		Resident	Lepomis	Pumpkinseed	195	155	2.1	2.6	2.09039	1.35484	1.67742	18.84	1.27508	486	M	10	20	30	40	0	3	2	0	0	0	0	0	0	0	0
850	2013	Raquette	Downstream		Resident	Lepomis	Pumpkinseed	172	96	2.4	1.2	1.88663	2.5	1.25	82.1033	1.91436	440	M	10	20	20	50	0	3.1	1	0	0	0	0	0	0	0	0
851	2013	Raquette	Downstream		Resident	Lepomis	Pumpkinseed	203	180	1.4	1.9	2.15171	0.777778	1.05556	10.95	1.03941	432	M	20	30	30	20	0	2.5	1	0	0	0	0	0	0	0	0
852	2013	Raquette	Downstream		Resident	Lepomis	Pumpkinseed	186	152	14.4	3.3	2.36214	9.47368	2.17105	19.01	1.27898	188	F	0	0	0	100	0	4	1	0	0	0	0	0	0	0	0
853	2013	Raquette	Downstream		Resident	Lepomis	Pumpkinseed	204	259	3	2.4	3.05077	1.1583	0.926641	145.703	2.16347	285	M	20	20	20	40	0	2.8	1	0	0	0	0	0	0	0	0
854	2013	Raquette	Downstream		Resident	Lepomis	Pumpkinseed	198	211	3.3	3.2	2.71823	1.56398	1.51659	15.58	1.19257	513	M	20	20	20	40	0	2.8	2	0	0	0	0	0	1	1	1
855	2013	Raquette	Downstream		Resident	Lepomis	Pumpkinseed	190	154	10.9	4.4	2.24523	7.07792	2.85714	44.395	1.64733	176	F	10	20	20	50	0	3.1	1	0	0	0	0	1	0	1	1
856	2013	Raquette	Downstream		Resident	Lepomis	Pumpkinseed	196	187	2.7	1.7	2.48355	1.44385	0.909091	11.76	1.07041	245	M	10	20	20	50	0	3.1	1	0	0	0	0	1	1	2	1
857	2013	Raquette	Downstream		Resident	Lepomis	Pumpkinseed	204	199	2	2.1	2.34403	1.00503	1.05528	39.875	1.6007	241	M	10	30	30	30	0	2.8	1	0	0	0	0	0	0	0	0
858	2013	Raquette	Downstream		Resident	Lepomis	Pumpkinseed	210	242	4.1	2.9	2.61311	1.69421	1.19835	8.03	0.904716	370	M	30	20	20	30	0	2.5	2	0	0	0	0	1	0	1	1
859	2013	Raquette	Upstream		Resident	Lepomis	Pumpkinseed	170	109	10.7	1.6	2.2186	9.81651	1.46789	25.465	1.40594	222	F	20	30	30	20	0	2.5	1	0	0	0	0	0	0	0	0
860	2013	Raquette	Upstream		Resident	Lepomis	Pumpkinseed	178	113	7.1	2	2.00363	6.28319	1.76991	6.52	0.814248	305	F	20	20	20	40	0	2.8	1	0	0	0	0	1	1	2	1
861	2013	Raquette	Upstream		Resident	Lepomis	Pumpkinseed	190	150	2.4	1.4	2.18691	1.6	0.933333	58.4	1.76641	405	M	10	10	10	70	0	3.4	1	0	0	0	0	0	1	1	1
862	2013	Raquette	Upstream		Resident	Lepomis	Pumpkinseed	215	220	11.4	4.1	2.21364	5.18182	1.86364	27.835	1.44459	421	F	10	10	30	50	0	3.2	1	0	0	0	0	1	0	1	1
863	2013	Raquette	Upstream		Resident	Lepomis	Pumpkinseed	172	109	0.8	0.9	2.14211	0.733945	0.825688	23.22	1.36586	424	M	10	20	20	50	0	3.1	1	0	0	0	0	0	0	0	0
864	2013	Raquette	Upstream		Resident	Lepomis	Pumpkinseed	186	122	7.9	1.9	1.89592	6.47541	1.55738	98.2733	1.99244	482	F	10	20	20	50	0	3.1	1	0	0	0	0	0	0	0	0
865	2013	Raquette	Upstream		Resident	Lepomis	Pumpkinseed	111	23	0.2	0.3	1.68174	0.869565	1.30435	15.18	1.18127	459	F	40	40	20	0	0	1.8	1	0	0	0	0	1	0	1	1
866	2013	Raquette	Upstream		Resident	Lepomis	Pumpkinseed	190	155	2.4	1.3	2.2598	1.54839	0.83871	55.17	1.7417	513	M	10	30	30	30	0	2.8	3	0	0	0	0	0	0	0	0
867	2013	Raquette	Upstream		Resident	Lepomis	Pumpkinseed	115	29	2.9	0.4	1.9068	10	1.37931	4.15	0.618048		F	10	20	20	50	0	3.1	1	0	1	0	0	0	0	1	1
868	2013	Raquette	Upstream		Resident	Lepomis	Pumpkinseed	192	166	10.4	3	2.34533	6.26506	1.80723	103.863	2.01646	277	F	10	0	0	90	0	3.7	1	0	0	0	0	0	0	0	0
869	2013	Raquette	Middle		Resident	Lepomis	Pumpkinseed	170	103	3	1.2	2.09648	2.91262	1.16505	27.06	1.43233	461	F	10	10	20	60	0	3.3	1	0	0	0	0	1	1	2	1
870	2013	Raquette	Middle		Resident	Lepomis	Pumpkinseed	195	152	4.7	1.7	2.04993	3.09211	1.11842	134.303	2.12809	206	F	20	20	50	10	0	2.5	1	0	0	0	0	0	1	1	1
871	2013	Raquette	Middle		Resident	Lepomis	Pumpkinseed	162	86	1.5	0.8	2.0228	1.74419	0.930233	14.14	1.15045	318	M	10	20	20	50	0	3.1	1	0	0	0	0	0	1	1	1
872	2013	Raquette	Middle		Resident	Lepomis	Pumpkinseed	164	90	1.3	0.6	2.04038	1.44444	0.666667	17.32	1.23855	404	M	10	10	10	70	0	3.4	1	0	0	0	0	0	1	1	1
873	2013	Raquette	Middle		Resident	Lepomis	Pumpkinseed	150	80	0.3	0.7	2.37037	0.375	0.875	4.92	0.691965	600	M	10	10	10	70	0	3.4	1	0	0	0	0	0	0	0	0
874	2013	Raquette	Middle		Resident	Lepomis	Pumpkinseed	165	96	2.7	1	2.13707	2.8125	1.04167	30.855	1.48933	522	F	10	0	0	90	0	3.7	1	0	0	0	0	0	1	1	1
875	2013	Raquette	Middle		Resident	Lepomis	Pumpkinseed	180	112	0.5	0.5	1.92044	0.446429	0.446429	9.16	0.961895	234	M	20	10	10	60	0	3.1	1	0	0	0	0	0	1	1	1
876	2013	Raquette	Middle		Resident	Lepomis	Pumpkinseed	180	137	2.1	0.8	2.34911	1.53285	0.583942	7.08	0.850033	341	M	20	30	30	20	0	2.5	1	0	0	0	0	1	1	2	1
877	2013	Raquette	Middle		Resident	Lepomis	Pumpkinseed	160	92	4.3	1.2	2.24609	4.67391	1.30435	28.16	1.44963	475	F	10	30	40	20	0	2.7	1	0	0	0	0	1	1	2	1
878	2013	Raquette	Middle		Resident	Lepomis	Pumpkinseed	170	87	2.1	1.1	1.77081	2.41379	1.26437	139.885	2.14577		F	10	0	0	90	0	3.7	1	0	0	0	0	0	1	1	1
879	2013	Raquette	Middle		Resident	Lepomis	Pumpkinseed	190	143	2.5	0.8	2.08485	1.74825	0.559441	66.25	1.82119	551	M	40	30	20	10	0	2	1	0	0	0	0	0	1	1	1
880	2013	Raquette	Middle		Resident	Lepomis	Pumpkinseed	130	48	2.1	0.5	2.1848	4.375	1.04167	17.39	1.2403	600	F	10	10	20	60	0	3.3			0	0	0	0	1	1	1
881	2013	Raquette	Middle		Resident	Lepomis	Pumpkinseed	156	84	0.6	0.8	2.21261	0.714286	0.952381	4.57	0.659916	433	M	10	30	30	30	0	2.8	1	0	0	0	0	0	0	0	0
882	2013	Raquette	Middle		Resident	Lepomis	Pumpkinseed	167	102	1.2	0.7	2.19003	1.17647	0.686275	7.31	0.863917	329	M	20	20	20	40	0	2.8	1	0	0	0	0	0	0	0	0
883	2013	Raquette	Middle		Resident	Lepomis	Pumpkinseed	145	60	0.5	0.5	1.9681	0.833333	0.833333	10.71	1.02979	448	M	10	30	30	30	0	2.8	1	0	0	0	0	0	0	0	0
884	2013	Raquette	Middle		Resident	Lepomis	Pumpkinseed	194	159	2	1.4	2.17767	1.25786	0.880503	6.42	0.807535	325	M	10	10	20	60	0	3.3	1	0	0	0	0	0	1	1	1
885	2013	Raquette	Middle		Resident	Lepomis	Pumpkinseed	160	82	1.2	1	2.00195	1.46341	1.21951	5.15	0.711807	426	M	10	10	10	70	0	3.4	1	0	0	0	0	0	0	0	0
886	2013	Raquette	Middle		Resident	Lepomis	Pumpkinseed	157	80	0.8	0.7	2.06724	1	0.875	1.55	0.190332	516	M	10	20	20	50	0	3.1	1	0	0	0	0	1	1	2	1
887	2013	Raquette	Middle		Resident	Lepomis	Pumpkinseed	165	90	3.2	1	2.00351	3.55556	1.11111	19.575	1.2917	420	F	10	10	10	70	0	3.4	1	0	0	0	0	0	1	1	1
888	2013	Raquette	Middle		Resident	Lepomis	Pumpkinseed	172	109	1.7	1	2.14211	1.55963	0.917431	30.745	1.48777	600	M	10	20	20	50	0	3.1	1	0	0	0	0	0	0	0	0
889	2013	Raquette	Middle		Resident	Lepomis	Pumpkinseed	171	102	1.4	0.7	2.03991	1.37255	0.686275	8.85	0.946943	351	M	10	20	20	50	0	3.1	1	0	0	0	0	1	0	1	1
890	2013	Raquette	Middle		Resident	Lepomis	Pumpkinseed	147	59	0.1	0.4	1.85738	0.169492	0.677966	1.55	0.190332	600	M	20	40	40	0	1	2.2	1	0	0	0	0	0	0	1	1
891	2013	Raquette	Middle		Resident	Lepomis	Pumpkinseed	155	72	0.8	0.7	1.93347	1.11111	0.972222	76.78	1.88525	270	M	20	20	20	40	0	2.8	1	0	0	0	0	0	0	0	0
892	2013	Raquette	Middle		Resident	Lepomis	Pumpkinseed	183	120	4.7	1.3	1.95807	3.91667	1.08333	9.39	0.972666	383	F	10	20	30	40	0	3	1	0	0	0	0	0	1	1	1
893	2013	Raquette	Middle		Resident	Lepomis	Pumpkinseed	199	152	4.1	1.9	1.92879	2.69737	1.25	159.48	2.20271	215	F	10	20	30	40	0	3	1	0	0	0	0	0	1	1	1
894	2013	Raquette	Middle		Resident	Lepomis	Pumpkinseed	175	104	1	0.8	1.94052	0.961538	0.769231	7.61	0.881385	224	M	20	20	20	40	0	2.8	1	0	0	0	0	0	0	0	0
895	2013	Raquette	Middle		Resident	Lepomis	Pumpkinseed	154	74	0.7	0.6	2.02614	0.945946	0.810811	4.83	0.683947	247	M	10	10	20	60	0	3.3	1	0	0	0	0	0	0	0	0
896	2013	Raquette	Middle		Resident	Lepomis	Pumpkinseed	153	69	0.6	0.5	1.92653	0.869565	0.724638	5.38	0.730782	492	M	10	30	30	30	0	2.8	1	0	0	0	0	0	0	0	0
897	2013	Raquette	Middle		Resident	Lepomis	Pumpkinseed	187	128	3	1.3	1.95743	2.34375	1.01562	47.345	1.67527	401	F	10	10	10	70	0	3.4	1	0	0	0	0	1	0	1	1
898	2013	Raquette	Middle		Resident	Lepomis	Pumpkinseed	168	91	0.6	0.7	1.91917	0.659341	0.769231	4.11	0.613842	294	M	30	20	20	30	0	2.5	1	0	0	0	0	1	1	2	1
899	2013	Raquette	Middle		Resident	Lepomis	Pumpkinseed	174	95	0.9	0.7	1.80333	0.947368	0.736842	17.32	1.23855	355	M	10	20	20	50	0	3.1	1	0	0	0	0	0	1	1	1
900	2013	Raquette	Middle		Resident	Lepomis	Pumpkinseed	165	90	0.7	0.6	2.00351	0.777778	0.666667	3.47	0.540329	230	M	10	30	30	30	0	2.8	1	0	0	0	0	0	1	1	1
901	2013	Raquette	Middle		Resident	Lepomis	Pumpkinseed	170	89	4.5	1	1.81152	5.05618	1.1236	36.41	1.56122	204	F	10	0	0	90	0	3.7	1	0	0	0	0	1	0	1	1
902	2013	Raquette	Middle		Resident	Lepomis	Pumpkinseed	169	97	0.6	0.8	2.00961	0.618557	0.824742	43.56	1.63909	238	M	10	10	20	60	0	3.3	1	0	0	0	0	0	1	1	1
903	2013	Raquette	Middle		Resident	Lepomis	Pumpkinseed	147	65	4.3	1	2.04626	6.61538	1.53846	13.69	1.1364	407	F	10	20	30	40	0	3	1	0	1	0	0	0	0	1	1
904	2013	Raquette	Middle		Resident	Lepomis	Pumpkinseed	180	112	0.9	0.6	1.92044	0.803571	0.535714	8.85	0.946943	250	M	20	20	20	40	0	2.8	1	0	0	0	0	0	1	1	1
905	2013	Raquette	Middle		Resident	Lepomis	Pumpkinseed	180	122	2.5	0.8	2.09191	2.04918	0.655738	3.66	0.563481	345	M	10	10	10	70	0	3.4	1	0	0	0	0	0	0	0	0
906	2013	Raquette	Middle		Resident	Lepomis	Pumpkinseed	169	94	4.8	0.9	1.94746	5.10638	0.957447	126.823	2.1032	181	F	20	30	30	20	0	2.5	1	0	0	0	0	0	1	1	1
907	2013	Raquette	Middle		Resident	Lepomis	Pumpkinseed	175	106	1.2	0.6	1.97784	1.13208	0.566038	12.61	1.10072	208	M	10	20	20	50	0	3.1	1	0	0	0	0	0	1	1	1
908	2013	Raquette	Middle		Resident	Lepomis	Pumpkinseed	167	81	0.6	0.5	1.73914	0.740741	0.617284	7.58	0.879669	294	M	10	10	10	70	0	3.4	1	0	0	0	0	0	1	1	1
909	2013	Raquette	Middle		Resident	Lepomis	Pumpkinseed	168	94	1.9	1	1.98244	2.02128	1.06383	51.975	1.71579	435	F	20	40	30	10	0	2.3	1	0	0	0	0	1	1	2	1
910	2013	Raquette	Middle		Resident	Lepomis	Pumpkinseed	166	95	6.9	1.3	2.07682	7.26316	1.36842	67.67	1.8304	284	F	10	0	0	90	0	3.7	1	0	0	0	0	0	1	1	1
911	2013	Raquette	Middle		Resident	Lepomis	Pumpkinseed	150	68	0.6	0.5	2.01481	0.882353	0.735294	5.26	0.720986	189	M	30	10	10	50	0	2.8	1	0	0	0	0	0	0	0	0
912	2013	Raquette	Middle		Resident	Lepomis	Pumpkinseed	164	92	1.7	0.9	2.08572	1.84783	0.978261	7.61	0.881385	443	M	10	10	10	70	0	3.4	1	0	0	0	0	0	1	1	1
913	2013	Raquette	Middle	RAQ-4	Caged	Lepomis	Hybrid green/bluegill	102	17	0.1	0.1	1.60195	0.588235	0.588235	143.075	2.15556	147	M	20	30	40	10	0	2.4	1	0	0	0	0	0	0	0	0
914	2013	Raquette	Middle	RAQ-4	Caged	Lepomis	Hybrid green/bluegill	128	30	0.4	0.2	1.43051	1.33333	0.666667	1802.47	3.25587	217	M	20	40	40	0	0	2.2	1	0	0	0	0	0	0	0	0
915	2013	Raquette	Middle	RAQ-4	Caged	Lepomis	Hybrid green/bluegill	80	10	0.3	0.1	1.95312	3	1	73.7	1.86747		M	10	0	0	90	0	3.7	2	0	0	0	0	0	0	0	0
916	2013	Raquette	Middle	RAQ-4	Caged	Lepomis	Hybrid green/bluegill	108	18	0.1	0.1	1.4289	0.555556	0.555556	361.195	2.55774	395	M	100	0	0	0	0	1	1	0	0	0	0	1	1	2	1
917	2013	Raquette	Middle	RAQ-4	Caged	Lepomis	Hybrid green/bluegill	155	78	16	1.5	2.09459	20.5128	1.92308	8000	3.90309	118	F	10	0	0	90	0	3.7	1	0	0	0	0	0	0	0	0
918	2013	Raquette	Middle	RAQ-4	Caged	Lepomis	Hybrid green/bluegill	112	24	0.5	0.2	1.70827	2.08333	0.833333	127.985	2.10716	190	M	20	40	40	0	0	2.2	1	0	0	0	0	0	0	0	0
919	2013	Raquette	Middle	RAQ-4	Caged	Lepomis	Hybrid green/bluegill	93	13	0.2	0.1	1.6162	1.53846	0.769231	271.85	2.43433	339	M	10	20	20	50	0	3.1	1	0	0	0	0	0	0	0	0
920	2013	Raquette	Middle	RAQ-4	Caged	Lepomis	Hybrid green/bluegill	81	7	0.1	0.1	1.31717	1.42857	1.42857	26.66	1.42586		M	100	0	0	0	0	1	1	0	0	0	0	0	0	0	0
921	2013	Raquette	Middle	RAQ-4	Caged	Lepomis	Hybrid green/bluegill	100	16	0.2	0.1	1.6	1.25	0.625	930.635	2.96878	600	M	10	40	40	10	0	2.5	1	0	0	0	0	0	1	1	1
922	2013	Raquette	Middle	RAQ-4	Caged	Lepomis	Hybrid green/bluegill	110	19	0.2	0.2	1.4275	1.05263	1.05263	3438.6	3.53638	244	M	20	40	40	0	0	2.2	1	0	0	0	0	0	0	0	0
923	2013	Raquette	Middle	RAQ-4	Caged	Lepomis	Hybrid green/bluegill	115	24	0.5	0.1	1.57804	2.08333	0.416667	1135.06	3.05502	154	M	30	40	30	0	0	2	1	0	0	0	0	0	0	0	0
924	2013	Raquette	Middle	RAQ-4	Caged	Lepomis	Hybrid green/bluegill	111	20	0.5	0.2	1.46238	2.5	1	882.955	2.94594	496	M	30	30	30	10	0	2.2	1	0	0	0	0	0	1	1	1
925	2013	Raquette	Middle	RAQ-4	Caged	Lepomis	Hybrid green/bluegill	120	27	0.5	0.2	1.5625	1.85185	0.740741	31.32	1.49582	225	M	20	30	30	20	0	2.5	1	0	0	0	0	0	1	1	1
926	2013	Raquette	Middle	RAQ-4	Caged	Lepomis	Hybrid green/bluegill	96	17	2.7	0.2	1.92148	15.8824	1.17647	8000	3.90309	262	F	0	0	0	100	0	4	1	0	0	0	0	0	0	0	0
927	2013	Raquette	Middle	RAQ-4	Caged	Lepomis	Hybrid green/bluegill	115	24	0.3	0.2	1.57804	1.25	0.833333	1023.12	3.00993	150	M	100	0	0	0	0	1	1	0	0	0	0	1	1	2	1
928	2013	Raquette	Middle	RAQ-4	Caged	Lepomis	Hybrid green/bluegill	111	24	2.7	0.2	1.75486	11.25	0.833333	6902.68	3.83902	230	F	10	10	20	60	0	3.3	1	0	0	0	0	0	0	0	0
929	2013	Raquette	Middle	RAQ-4	Caged	Lepomis	Hybrid green/bluegill	100	15	0.3	0.1	1.5	2	0.666667	51.6	1.71265	155	M	10	40	40	10	0	2.5	1	0	0	0	0	0	0	0	0
930	2013	Raquette	Middle	RAQ-4	Caged	Lepomis	Hybrid green/bluegill	94	15	0.3	0.1	1.80596	2	0.666667	203.98	2.30959		M	10	0	0	90	0	3.7	1	0	0	0	0	0	0	0	0
931	2013	Raquette	Middle	RAQ-4	Caged	Lepomis	Hybrid green/bluegill	114	22	0.2	0.2	1.48494	0.909091	0.909091	393.13	2.59454	200	M	10	40	40	10	0	2.5	1	0	0	0	0	1	1	2	1
932	2013	Raquette	Middle	RAQ-4	Caged	Lepomis	Hybrid green/bluegill	91	14	0.4	0.1	1.85782	2.85714	0.714286	34.34	1.5358	377	M	0	0	10	90	0	3.9	1	0	0	0	0	0	0	0	0
933	2013	Raquette	Middle	RAQ-4	Caged	Lepomis	Hybrid green/bluegill	108	19	0.1	0.1	1.50828	0.526316	0.526316	914.62	2.96124	177	M	50	40	10	0	0	1.6	1	0	0	0	0	0	1	1	1
934	2013	Raquette	Middle	RAQ-4	Caged	Lepomis	Hybrid green/bluegill	100	15	0.1	0.2	1.5	0.666667	1.33333	42.64	1.62982	552	M	10	10	20	60	0	3.3	1	0	0	0	0	0	0	0	0
935	2013	Raquette	Middle	RAQ-4	Caged	Lepomis	Hybrid green/bluegill	78	8	0.3	0.1	1.6858	3.75	1.25	17.08	1.23249	308	M	0	10	10	80	0	3.7	2	0	0	0	0	0	0	0	0
936	2013	Raquette	Middle	RAQ-4	Caged	Lepomis	Hybrid green/bluegill	109	17	1.2	0.3	1.31271	7.05882	1.76471				F	20	20	40	20	0	2.6	1	0	0	0	0	0	0	0	0
937	2013	Raquette	Middle	RAQ-4	Caged	Lepomis	Hybrid green/bluegill	111	17	0.1	0.1	1.24303	0.588235	0.588235	42.11	1.62439	48	M	20	30	30	20	0	2.5	1	0	0	0	0	0	0	0	0
938	2013	Raquette	Middle	RAQ-4	Caged	Lepomis	Hybrid green/bluegill	111	23	0.1	0.3	1.68174	0.434783	1.30435	284.975	2.45481	285	M	10	40	30	20	0	2.6	1	0	0	0	0	0	1	1	1
939	2013	Raquette	Middle	RAQ-4	Caged	Lepomis	Hybrid green/bluegill	83	12	1.6	0.1	2.09868	13.3333	0.833333	4570.38	3.65995		F	10	20	20	50	0	3.1	1	0	0	0	0	0	0	0	0
940	2013	Raquette	Middle	RAQ-4	Caged	Lepomis	Hybrid green/bluegill	82	10	0.4	0.1	1.81367	4	1	924.085	2.96571	204	M	0	0	10	90	0	3.9	2	0	0	0	0	0	0	0	0
942	2013	Raquette	Middle	RAQ-4	Caged	Lepomis	Hybrid green/bluegill	117	24	0.8	0.2	1.49849	3.33333	0.833333	52.28	1.71834	600	M	10	30	30	30	0	2.8	1	0	0	0	0	0	1	1	1
943	2013	Raquette	Middle	RAQ-4	Caged	Lepomis	Hybrid green/bluegill	103	18	0.1	0.1	1.64725	0.555556	0.555556	176.395	2.24649	318	M	10	30	30	30	0	2.8	1	1	1	0	0	0	1	3	1
944	2013	Raquette	Middle	RAQ-4	Caged	Lepomis	Hybrid green/bluegill	105	18	0.2	0.1	1.55491	1.11111	0.555556	632.54	2.80109	269	M	30	40	30	0	0	2	1	0	0	0	0	0	0	0	0
945	2013	Raquette	Middle	RAQ-4	Caged	Lepomis	Hybrid green/bluegill	111	21	0.4	0.2	1.5355	1.90476	0.952381	234.11	2.36942	268	M	40	40	20	0	1	1.8	1	0	0	0	0	0	1	2	1
946	2013	Raquette	Middle	RAQ-4	Caged	Lepomis	Hybrid green/bluegill	95	15	0.1	0.1	1.74953	0.666667	0.666667	4882.93	3.68868	345	M	100	0	0	0	0	1	2	0	0	0	0	0	1	1	1
947	2013	Raquette	Middle	RAQ-4	Caged	Lepomis	Hybrid green/bluegill	103	16	0.1	0.1	1.46423	0.625	0.625	24.02	1.38057	600	M	10	30	40	20	0	2.7	1	0	0	0	0	0	1	1	1
948	2013	Raquette	Middle	RAQ-4	Caged	Lepomis	Hybrid green/bluegill	97	15	0.3	0.1	1.64352	2	0.666667	471.703	2.67367	121	M	10	30	30	30	0	2.8	1	0	0	0	0	1	1	2	1
949	2013	Raquette	Middle	RAQ-4	Caged	Lepomis	Hybrid green/bluegill	105	20	3.9	0.3	1.72768	19.5	1.5	5672.84	3.7538	363	F	10	10	10	70	0	3.4	1	0	0	0	0	0	0	0	0
950	2013	Raquette	Middle	RAQ-4	Caged	Lepomis	Hybrid green/bluegill	101	15	0.2	0.2	1.45589	1.33333	1.33333	501.07	2.6999	128	M	10	40	40	10	0	2.5	1	0	0	0	0	0	1	1	1
951	2013	Raquette	Middle	RAQ-4	Caged	Lepomis	Hybrid green/bluegill	85	9	0.1	0.1	1.4655	1.11111	1.11111	258.763	2.4129	276	M	100	0	0	0	0	1	1	0	0	0	0	0	0	0	0
952	2013	Raquette	Middle	RAQ-4	Caged	Lepomis	Hybrid green/bluegill	120	25	0.5	0.2	1.44676	2	0.8	1710.3	3.23307	117	M	20	30	40	10	0	2.4	1	0	0	0	0	0	0	0	0
953	2013	Raquette	Middle	RAQ-4	Caged	Lepomis	Hybrid green/bluegill	105	24	4.3	0.3	2.07321	17.9167	1.25	1295.1	3.1123	260	F	0	0	0	100	0	4	1	0	0	0	0	0	0	0	0
954	2013	Raquette	Middle	RAQ-4	Caged	Lepomis	Hybrid green/bluegill	100	13	0.1	0.1	1.3	0.769231	0.769231	1705.85	3.23194	188	M	20	30	40	10	0	2.4	1	0	0	0	0	1	0	1	1
955	2013	Raquette	Middle	RAQ-4	Caged	Lepomis	Hybrid green/bluegill	111	20	0.7	0.2	1.46238	3.5	1	6265.66	3.79697	304	F	0	0	0	100	0	4	1	0	0	0	0	1	1	2	1
956	2013	Raquette	Middle	RAQ-4	Caged	Lepomis	Hybrid green/bluegill	109	20	0.5	0.2	1.54437	2.5	1	198.727	2.29826	449	M	10	40	50	0	0	2.4	1	0	0	1	0	0	1	2	1
957	2013	Raquette	Middle	RAQ-4	Caged	Lepomis	Hybrid green/bluegill	102	16	0.7	0.1	1.50772	4.375	0.625	2259.04	3.35392	549	F	10	10	20	60	0	3.3	1	0	0	0	0	0	0	0	0
958	2013	Raquette	Middle	RAQ-4	Caged	Lepomis	Hybrid green/bluegill	100	21	5.2	0.3	2.1	24.7619	1.42857	2260.15	3.35414		F	0	0	0	100	0	4	1	0	0	0	0	0	0	0	0
959	2013	Raquette	Upstream	RAQ-6	Caged	Lepomis	Hybrid green/bluegill	125	29	1.3	0.2	1.4848	4.48276	0.689655	154.865	2.18995	284	M	20	40	40	0	0	2.2	1	0	0	1	0	0	0	1	1
960	2013	Raquette	Upstream	RAQ-6	Caged	Lepomis	Hybrid green/bluegill	100	15	1.9	0.1	1.5	12.6667	0.666667	8000	3.90309	243	F	0	0	0	100	0	4	1	0	0	0	0	0	0	0	0
961	2013	Raquette	Upstream	RAQ-6	Caged	Lepomis	Hybrid green/bluegill	92	13	1.6	0.2	1.66947	12.3077	1.53846	4382.95	3.64177	210	F	0	0	10	90	0	3.9	1	0	0	0	0	0	0	0	0
962	2013	Raquette	Upstream	RAQ-6	Caged	Lepomis	Hybrid green/bluegill	98	16	0.9	0.1	1.69997	5.625	0.625	31.39	1.49679	196	M	10	20	20	50	0	3.1	1	0	0	0	0	0	0	0	0
963	2013	Raquette	Upstream	RAQ-6	Caged	Lepomis	Hybrid green/bluegill	112	23	0.4	0.2	1.63709	1.73913	0.869565	50.72	1.70518	169	M	30	30	30	10	0	2.2	1	0	0	0	0	0	0	0	0
964	2013	Raquette	Upstream	RAQ-6	Caged	Lepomis	Hybrid green/bluegill	108	19	0.1	0.1	1.50828	0.526316	0.526316	735.44	2.86655	251	M	30	30	30	10	0	2.2	1	0	0	0	0	1	0	1	1
965	2013	Raquette	Upstream	RAQ-6	Caged	Lepomis	Hybrid green/bluegill	111	23	0.2	0.2	1.68174	0.869565	0.869565	183.95	2.2647	230	M	30	40	30	0	0	2	1	0	0	0	0	0	0	0	0
966	2013	Raquette	Upstream	RAQ-6	Caged	Lepomis	Hybrid green/bluegill	96	14	1.7	0.2	1.58239	12.1429	1.42857	1917.68	3.28278	208	F	20	30	30	20	0	2.5	2	0	0	0	0	0	0	0	0
967	2013	Raquette	Upstream	RAQ-6	Caged	Lepomis	Hybrid green/bluegill	85	12	3.2	0.2	1.954	26.6667	1.66667	2421.74	3.38413	600	F	10	10	10	70	0	3.4	1	0	0	0	0	0	0	0	0
968	2013	Raquette	Upstream	RAQ-6	Caged	Lepomis	Hybrid green/bluegill	83	12	2.6	0.2	2.09868	21.6667	1.66667	2295.95	3.36096	446	F	0	0	0	100	0	4	1	1	0	0	0	0	0	1	1
969	2013	Raquette	Upstream	RAQ-6	Caged	Lepomis	Hybrid green/bluegill	96	15	0.5	0.1	1.69542	3.33333	0.666667	235.127	2.3713	298	M	20	40	40	0	0	2.2	1	0	0	0	0	1	1	2	1
970	2013	Raquette	Upstream	RAQ-6	Caged	Lepomis	Hybrid green/bluegill	103	18	0.3	0.2	1.64725	1.66667	1.11111	203.5	2.30856	495	M	10	30	40	20	0	2.7	1	0	0	0	0	0	0	0	0
971	2013	Raquette	Upstream	RAQ-6	Caged	Lepomis	Hybrid green/bluegill	115	25	0.5	0.1	1.64379	2	0.4	31.02	1.49164	367	M	20	20	20	40	0	2.8	1	0	0	0	0	0	0	0	0
972	2013	Raquette	Upstream	RAQ-6	Caged	Lepomis	Hybrid green/bluegill	102	13	0.8	0.3	1.22502	6.15385	2.30769	7055.86	3.84855	289	F	0	10	10	80	0	3.7	1	0	0	0	0	0	0	0	0
973	2013	Raquette	Upstream	RAQ-6	Caged	Lepomis	Hybrid green/bluegill	93	16	0.5	0.1	1.98917	3.125	0.625	91.045	1.95926	600	M	10	20	20	50	0	3.1	1	0	0	0	0	0	0	0	0
974	2013	Raquette	Upstream	RAQ-6	Caged	Lepomis	Hybrid green/bluegill	102	20	0.3	0.1	1.88464	1.5	0.5	412.627	2.61556	275	M	20	40	40	0	0	2.2	1	0	0	0	0	0	0	0	0
975	2013	Raquette	Upstream	RAQ-6	Caged	Lepomis	Hybrid green/bluegill	106	20	0.4	0.2	1.67924	2	1	25.19	1.40123	339	M	30	30	30	10	0	2.2	1	0	0	0	0	0	0	0	0
976	2013	Raquette	Upstream	RAQ-6	Caged	Lepomis	Hybrid green/bluegill	126	25	0.8	0.3	1.24977	3.2	1.2	133.64	2.12594	462	M	20	40	30	10	1	2.3	1	0	0	0	0	0	0	1	1
977	2013	Raquette	Upstream	RAQ-6	Caged	Lepomis	Hybrid green/bluegill	100	17	0.3	0.2	1.7	1.76471	1.17647	974.59	2.98882	291	M	30	30	40	0	0	2.1	1	0	0	0	0	1	1	2	1
978	2013	Raquette	Upstream	RAQ-6	Caged	Lepomis	Hybrid green/bluegill	113	19	1.4	0.2	1.3168	7.36842	1.05263	5410.52	3.73324	415	F	10	0	0	90	0	3.7	1	0	0	0	0	0	0	0	0
979	2013	Raquette	Upstream	RAQ-6	Caged	Lepomis	Hybrid green/bluegill	110	18	0.1	0.1	1.35237	0.555556	0.555556	3091.02	3.4901	269	M	10	30	30	30	0	2.8	1	0	0	0	0	0	0	0	0
980	2013	Raquette	Upstream	RAQ-6	Caged	Lepomis	Hybrid green/bluegill	120	25	0.6	0.2	1.44676	2.4	0.8	319.327	2.50424	255	M	10	30	30	30	0	2.8	1	0	0	0	0	0	1	1	1
981	2013	Raquette	Upstream	RAQ-6	Caged	Lepomis	Hybrid green/bluegill	116	20	0.6	0.1	1.28132	3	0.5	599.055	2.77747	388	M	10	30	30	30	0	2.8	1	0	0	1	0	0	0	1	1
982	2013	Raquette	Upstream	RAQ-6	Caged	Lepomis	Hybrid green/bluegill	105	25	0.6	0.2	2.15959	2.4	0.8	1546.63	3.18939	281	M	20	40	40	0	1	2.2	1	0	0	0	0	0	0	1	1
983	2013	Raquette	Upstream	RAQ-6	Caged	Lepomis	Hybrid green/bluegill	125	28	0.5	0.1	1.4336	1.78571	0.357143	718.68	2.85654	299	M	10	30	40	20	0	2.7	1	0	0	0	0	0	0	0	0
984	2013	Raquette	Upstream	RAQ-6	Caged	Lepomis	Hybrid green/bluegill	111	23	3.2	0.2	1.68174	13.913	0.869565	8000	3.90309	382	F	20	20	40	20	0	2.6	1	0	0	0	0	0	1	1	1
985	2013	Raquette	Upstream	RAQ-6	Caged	Lepomis	Hybrid green/bluegill	95	17	4.7	0.2	1.9828	27.6471	1.17647	2398.55	3.37995	400	F	10	10	10	70	0	3.4	1	0	0	0	0	0	0	0	0
986	2013	Raquette	Upstream	RAQ-6	Caged	Lepomis	Hybrid green/bluegill	99	21	5.6	0.2	2.16428	26.6667	0.952381	4475.44	3.65084	419	F	0	0	0	100	0	4	1	0	0	0	0	0	0	0	0
987	2013	Raquette	Upstream	RAQ-6	Caged	Lepomis	Hybrid green/bluegill	121	25	0.8	0.2	1.41118	3.2	0.8	588.697	2.76989	380	M	20	30	40	10	0	2.4	1	0	0	1	0	0	1	2	1
988	2013	Raquette	Upstream	RAQ-6	Caged	Lepomis	Hybrid green/bluegill	116	30	6.2	0.3	1.92197	20.6667	1	1239.21	3.09314	552	F	10	10	10	70	0	3.4	1	0	0	0	0	0	0	0	0
989	2013	Raquette	Upstream	RAQ-6	Caged	Lepomis	Hybrid green/bluegill	109	19	0.4	0.1	1.46715	2.10526	0.526316	236.4	2.37365	398	M	10	30	30	30	0	2.8	1	0	0	0	0	1	1	2	1
990	2013	Raquette	Upstream	RAQ-6	Caged	Lepomis	Hybrid green/bluegill	122	30	0.3	0.2	1.65212	1	0.666667	581.4	2.76448	406	M	30	40	20	10	0	2.1	1	0	0	0	0	0	0	0	0
991	2013	Raquette	Upstream	RAQ-6	Caged	Lepomis	Hybrid green/bluegill	116	25	0.8	0.2	1.60164	3.2	0.8	79.67	1.90129	310	M	20	30	30	20	1	2.5	1	0	0	1	0	1	1	4	1
992	2013	Raquette	Upstream	RAQ-6	Caged	Lepomis	Hybrid green/bluegill	118	24	0.3	0.2	1.46071	1.25	0.833333	1032.1	3.01372	600	M	30	30	30	10	0	2.2	1	0	0	0	0	1	1	2	1
993	2013	Raquette	Upstream	RAQ-6	Caged	Lepomis	Hybrid green/bluegill	114	32	7	0.1	2.15991	21.875	0.3125	5694.73	3.75547	267	F	10	20	20	50	0	3.1	1	1	0	0	0	0	0	1	1
994	2013	Raquette	Upstream	RAQ-6	Caged	Lepomis	Hybrid green/bluegill	95	15	2.5	0.2	1.74953	16.6667	1.33333	1754.03	3.24404	434	F	20	20	10	50	0	2.9	1	0	0	0	0	0	0	0	0
995	2013	Raquette	Upstream	RAQ-6	Caged	Lepomis	Hybrid green/bluegill	114	23	0.5	0.2	1.55243	2.17391	0.869565	484.7	2.68547	323	M	20	20	20	40	0	2.8	1	0	0	1	0	1	0	2	1
996	2013	Raquette	Upstream	RAQ-6	Caged	Lepomis	Hybrid green/bluegill	113	20	0.2	0.2	1.3861	1	1	116.745	2.06724	576	M	30	30	30	10	0	2.2	1	0	0	1	0	0	0	1	1
997	2013	Raquette	Upstream	RAQ-6	Caged	Lepomis	Hybrid green/bluegill	118	26	1.7	0.2	1.58244	6.53846	0.769231	3290.81	3.5173	273	F	10	10	10	70	0	3.4	1	0	0	0	0	0	0	0	0
998	2013	Raquette	Upstream	RAQ-6	Caged	Lepomis	Hybrid green/bluegill	103	20	0.5	0.2	1.83028	2.5	1	208.71	2.31954	600	M	30	30	30	10	0	2.2	1	0	0	0	0	0	1	1	1
999	2013	Raquette	Upstream	RAQ-6	Caged	Lepomis	Hybrid green/bluegill	124	31	0.8	0.4	1.62591	2.58065	1.29032	205.285	2.31236	567	M	30	30	30	10	0	2.2	1	0	0	0	0	1	1	2	1
1000	2013	Raquette	Upstream	RAQ-6	Caged	Lepomis	Hybrid green/bluegill	108	18	0.1	0.5	1.4289	0.555556	2.77778	270.385	2.43198	532	M	30	30	30	10	0	2.2	1	0	0	0	0	0	0	0	0
1001	2013	Raquette	Upstream	RAQ-6	Caged	Lepomis	Hybrid green/bluegill	101	15	0.1	0.1	1.45589	0.666667	0.666667	2062.1	3.31431	533	M	30	30	30	10	0	2.2	1	0	0	0	0	1	1	2	1
1002	2013	Raquette	Upstream	RAQ-6	Caged	Lepomis	Hybrid green/bluegill	113	24	0.4	0.3	1.66332	1.66667	1.25	8000	3.90309	529	F	30	40	30	0	0	2	1	0	0	0	0	0	1	1	1
1003	2013	Raquette	Upstream	RAQ-6	Caged	Lepomis	Hybrid green/bluegill	103	22	5	0.3	2.01331	22.7273	1.36364	5140.01	3.71096	582	F	40	40	20	0	0	1.8	1	0	0	0	0	0	0	0	0
1004	2013	Raquette	Upstream	RAQ-6	Caged	Lepomis	Hybrid green/bluegill	111	12	0.2	0.2	0.87743	1.66667	1.66667	103.105	2.01328	584	M	10	20	20	50	0	3.1	1	0	0	0	0	0	1	1	1
1005	2013	Raquette	Upstream	RAQ-6	Caged	Lepomis	Hybrid green/bluegill	123	31	0.5	0.2	1.66589	1.6129	0.645161	334.455	2.52434	388	M	20	30	30	20	0	2.5	1	0	0	0	0	0	0	0	0
1006	2013	Raquette	Upstream	RAQ-6	Caged	Lepomis	Hybrid green/bluegill	111	23	0.5	0.2	1.68174	2.17391	0.869565	489.833	2.69005	600	M	30	30	30	10	0	2.2	1	0	0	0	0	0	0	0	0
1007	2013	Raquette	Upstream	RAQ-6	Caged	Lepomis	Hybrid green/bluegill	120	28	1.7	0.2	1.62037	6.07143	0.714286	2124.68	3.32729	453	F	10	0	0	90	0	3.7	1	0	0	0	0	0	0	0	0
1008	2013	Raquette	Upstream	RAQ-6	Caged	Lepomis	Hybrid green/bluegill	95	17	0.4	0.3	1.9828	2.35294	1.76471	71.5	1.85431	278	M	30	30	30	10	0	2.2	1	0	0	1	0	0	0	1	1
1009	2013	Raquette	Middle	RAQ-5	Caged	Lepomis	Hybrid green/bluegill	102	14	0.1	0.2	1.31925	0.714286	1.42857	278.945	2.44552	325	M	20	40	30	10	0	2.3	1	0	0	0	0	1	1	2	1
1010	2013	Raquette	Middle	RAQ-5	Caged	Lepomis	Hybrid green/bluegill	82	8	0.4	0.1	1.45094	5	1.25	425.025	2.62841	210	M	0	0	10	90	1	3.9	1	0	0	0	0	0	0	1	1
1011	2013	Raquette	Middle	RAQ-5	Caged	Lepomis	Hybrid green/bluegill	130	36	0.4	0.4	1.6386	1.11111	1.11111	224.05	2.35034	253	M	30	30	30	10	0	2.2	1	0	1	1	0	0	1	3	1
1012	2013	Raquette	Middle	RAQ-5	Caged	Lepomis	Hybrid green/bluegill	122	30	0.2	0.2	1.65212	0.666667	0.666667	116.45	2.06614	150	M	30	30	30	10	0	2.2	1	0	0	0	0	0	1	1	1
1013	2013	Raquette	Middle	RAQ-5	Caged	Lepomis	Hybrid green/bluegill	100	17	0.2	0.1	1.7	1.17647	0.588235	566.21	2.75298	10	M	10	20	20	50	0	3.1	1	0	0	0	0	0	0	0	0
1014	2013	Raquette	Middle	RAQ-5	Caged	Lepomis	Hybrid green/bluegill	108	21	0.1	0.1	1.66705	0.47619	0.47619	396.68	2.59844	165	M	10	40	40	10	0	2.5	1	0	0	0	0	0	0	0	0
1015	2013	Raquette	Middle	RAQ-5	Caged	Lepomis	Hybrid green/bluegill	105	17	0.1	0.2	1.46852	0.588235	1.17647	443.88	2.64727	219	M	100	0	0	0	0	1	1	0	0	0	0	1	0	1	1
1016	2013	Raquette	Middle	RAQ-5	Caged	Lepomis	Hybrid green/bluegill	114	21	0.3	0.1	1.41744	1.42857	0.47619	535.145	2.72847	88	M	20	40	30	10	0	2.3	1	0	0	0	0	0	1	1	1
1017	2013	Raquette	Middle	RAQ-5	Caged	Lepomis	Hybrid green/bluegill	107	19	0.5	0.3	1.55097	2.63158	1.57895	39.59	1.59759	132	M	30	30	30	10	0	2.2	1	0	0	1	0	1	1	3	1
1018	2013	Raquette	Middle	RAQ-5	Caged	Lepomis	Hybrid green/bluegill	112	21	0.3	0.1	1.49474	1.42857	0.47619	228.757	2.35937	60	M	30	40	30	0	0	2	1	0	0	0	0	0	1	1	1
1019	2013	Raquette	Middle	RAQ-5	Caged	Lepomis	Hybrid green/bluegill	114	30	5.3	0.2	2.02491	17.6667	0.666667	746.463	2.87301	115	F	10	10	20	60	0	3.3	1	0	0	0	0	0	0	0	0
1020	2013	Raquette	Middle	RAQ-5	Caged	Lepomis	Hybrid green/bluegill	125	27	0.1	0.3	1.3824	0.37037	1.11111	1219.71	3.08626	130	M	20	40	40	0	0	2.2	1	0	0	0	0	0	0	0	0
1021	2013	Raquette	Middle	RAQ-5	Caged	Lepomis	Hybrid green/bluegill	97	13	0.1	0.2	1.42439	0.769231	1.53846	62.57	1.79637	257	M	90	10	0	0	0	1.1	1	0	0	0	0	1	1	2	1
1022	2013	Raquette	Middle	RAQ-5	Caged	Lepomis	Hybrid green/bluegill	111	20	0.2	0.2	1.46238	1	1	592.8	2.77291		M	30	30	30	10	0	2.2	1	0	0	1	0	0	0	1	1
1023	2013	Raquette	Middle	RAQ-5	Caged	Lepomis	Hybrid green/bluegill	107	20	0.1	0.2	1.6326	0.5	1	322.973	2.50917	170	M	30	30	30	10	0	2.2	1	0	0	1	0	0	1	2	1
1024	2013	Raquette	Middle	RAQ-5	Caged	Lepomis	Hybrid green/bluegill	104	22	5.1	0.3	1.95579	23.1818	1.36364	2833.34	3.4523	130	F	0	0	20	80	0	3.8	1	0	0	0	0	0	0	0	0
1025	2013	Raquette	Middle	RAQ-5	Caged	Lepomis	Hybrid green/bluegill	112	22	0.1	0.2	1.56592	0.454545	0.909091	67.625	1.83011	226	M	40	50	10	0	0	1.7	2	0	0	0	0	0	1	1	1
1026	2013	Raquette	Middle	RAQ-5	Caged	Lepomis	Hybrid green/bluegill	119	23	2	0.2	1.36486	8.69565	0.869565	2671.88	3.42682	473	F	10	0	0	90	0	3.7	1	0	0	0	0	1	0	1	1
1027	2013	Raquette	Middle	RAQ-5	Caged	Lepomis	Hybrid green/bluegill	109	18	0.1	0.2	1.38993	0.555556	1.11111	215.037	2.33251	300	M	70	20	10	0	0	1.4	1	0	0	0	0	0	0	0	0
1028	2013	Raquette	Middle	RAQ-5	Caged	Lepomis	Hybrid green/bluegill	110	20	0.6	0.2	1.50263	3	1	2674.81	3.42729	213	F	10	30	30	30	0	2.8	1	0	0	0	0	0	0	0	0
1029	2013	Raquette	Middle	RAQ-5	Caged	Lepomis	Hybrid green/bluegill	128	32	1.7	0.3	1.52588	5.3125	0.9375	8000	3.90309	417	F	10	10	10	70	0	3.4	1	0	0	0	0	0	0	0	0
1030	2013	Raquette	Middle	RAQ-5	Caged	Lepomis	Hybrid green/bluegill	95	15	1.6	0.1	1.74953	10.6667	0.666667	2774.94	3.44325	183	F	10	0	10	80	0	3.6	1	0	0	0	0	0	0	0	0
1031	2013	Raquette	Middle	RAQ-5	Caged	Lepomis	Hybrid green/bluegill	89	13	0.4	0.1	1.84405	3.07692	0.769231	147.265	2.1681	146	F	10	10	20	60	0	3.3	1	0	0	0	0	0	0	0	0
1032	2013	Raquette	Middle	RAQ-5	Caged	Lepomis	Hybrid green/bluegill	122	27	0.2	0.1	1.48691	0.740741	0.37037				M	10	10	10	70	0	3.4	1	0	0	0	0	0	0	0	0
1033	2013	Raquette	Middle	RAQ-5	Caged	Lepomis	Hybrid green/bluegill	109	20	0.3	0.2	1.54437	1.5	1	874.025	2.94152	10	M	30	30	30	10	0	2.2	1	0	0	0	0	1	1	2	1
1034	2013	Raquette	Middle	RAQ-5	Caged	Lepomis	Hybrid green/bluegill	83	10	1.1	0.2	1.7489	11	2	5921.69	3.77245	148	F	20	30	40	10	0	2.4	2	0	0	0	0	0	1	1	1
1035	2013	Raquette	Middle	RAQ-5	Caged	Lepomis	Hybrid green/bluegill	121	26	0.3	0.2	1.46763	1.15385	0.769231	1123.72	3.05066	182	M	20	40	40	0	0	2.2	1	0	0	0	0	0	0	0	0
1036	2013	Raquette	Middle	RAQ-5	Caged	Lepomis	Hybrid green/bluegill	122	30	0.4	0.2	1.65212	1.33333	0.666667	17.93	1.25358	221	M	10	10	10	70	0	3.4	1	0	0	0	0	0	0	0	0
1037	2013	Raquette	Middle	RAQ-5	Caged	Lepomis	Hybrid green/bluegill	82	11	2.1	0.2	1.99504	19.0909	1.81818	1545.26	3.189	297	F	10	20	10	60	0	3.2	1	0	0	0	0	0	0	0	0
1038	2013	Raquette	Middle	RAQ-5	Caged	Lepomis	Hybrid green/bluegill	105	17	0.2	0.2	1.46852	1.17647	1.17647	126.46	2.10195	212	M	20	30	30	20	0	2.5	1	0	0	0	1	0	1	2	1
1039	2013	Raquette	Middle	RAQ-5	Caged	Lepomis	Hybrid green/bluegill	99	18	2.6	0.2	1.8551	14.4444	1.11111	4204.96	3.62376	258	F	10	10	10	70	0	3.4	1	0	0	0	0	0	0	0	0
1040	2013	Raquette	Middle	RAQ-5	Caged	Lepomis	Hybrid green/bluegill	109	18	0.1	0.2	1.38993	0.555556	1.11111	837.07	2.92276	241	M	50	40	10	0	0	1.6	1	0	0	0	0	1	0	1	1
1041	2013	Raquette	Middle	RAQ-5	Caged	Lepomis	Hybrid green/bluegill	94	16	3.2	0.2	1.92636	20	1.25	1146.15	3.05924	213	F	0	0	0	100	0	4	1	0	0	0	0	0	0	0	0
1042	2013	Raquette	Middle	RAQ-5	Caged	Lepomis	Hybrid green/bluegill	98	14	1.9	0.1	1.48748	13.5714	0.714286	8000	3.90309	461	F	0	0	10	90	0	3.9	1	1	0	0	0	1	1	3	1
1043	2013	Raquette	Middle	RAQ-5	Caged	Lepomis	Hybrid green/bluegill	89	9	0.3	0.1	1.27665	3.33333	1.11111	121.44	2.08436	264	M	0	0	10	90	0	3.9	1	0	0	0	0	0	0	0	0
1044	2013	Raquette	Middle	RAQ-5	Caged	Lepomis	Hybrid green/bluegill	86	8	1.2	0.2	1.25775	15	2.5	1131.83	3.05378	326	F	10	20	20	50	1	3.1	1	0	0	1	0	0	0	2	1
1045	2013	Raquette	Middle	RAQ-5	Caged	Lepomis	Hybrid green/bluegill	92	7	0.1	0.1	0.898948	1.42857	1.42857	185.64	2.26867	10	M	100	0	0	0	0	1	1	0	0	0	0	1	0	1	1
1046	2013	Raquette	Middle	RAQ-5	Caged	Lepomis	Hybrid green/bluegill	114	24	0.6	0.1	1.61993	2.5	0.416667	153.06	2.18486	182	M	10	30	30	30	0	2.8	1	0	0	1	0	1	1	3	1
1047	2013	Raquette	Middle	RAQ-5	Caged	Lepomis	Hybrid green/bluegill	120	35	1	0.3	2.02546	2.85714	0.857143	4198.39	3.62308	10	M	30	40	30	0	0	2	1	0	0	0	0	1	0	1	1
1048	2013	Raquette	Middle	RAQ-5	Caged	Lepomis	Hybrid green/bluegill	93	14	0.5	0.1	1.74052	3.57143	0.714286	690.717	2.8393	118	M	10	10	10	70	0	3.4	1	0	0	0	0	0	0	0	0
1049	2013	Raquette	Middle	RAQ-5	Caged	Lepomis	Hybrid green/bluegill	129	35	0.1	0.3	1.63042	0.285714	0.857143	226.125	2.35435	452	M	100	0	0	0	0	1	1	0	0	0	0	0	0	0	0
1050	2013	Raquette	Middle	RAQ-5	Caged	Lepomis	Hybrid green/bluegill	94	16	0.5	0.1	1.92636	3.125	0.625	388.63	2.58954	350	M	0	0	10	90	0	3.9	1	0	0	0	0	0	0	0	0
1051	2013	Raquette	Middle	RAQ-5	Caged	Lepomis	Hybrid green/bluegill	118	28	0.5	0.2	1.70417	1.78571	0.714286	284.257	2.45371	230	M	30	40	30	0	1	2	1	0	0	0	0	0	0	1	1
1052	2013	Raquette	Middle	RAQ-5	Caged	Lepomis	Hybrid green/bluegill	93	15	0.3	0.2	1.86484	2	1.33333	397.515	2.59935	165	M	10	0	0	90	0	3.7	1	0	0	0	0	0	0	0	0
1053	2013	Raquette	Middle	RAQ-5	Caged	Lepomis	Hybrid green/bluegill	102	17	0.5	0.2	1.60195	2.94118	1.17647	8000	3.90309	282	F	10	0	0	90	0	3.7	1	0	0	0	0	0	0	0	0
1054	2013	Raquette	Middle	RAQ-5	Caged	Lepomis	Hybrid green/bluegill	99	15	1.6	0.1	1.54592	10.6667	0.666667	6575.83	3.81795	306	F	10	0	0	90	0	3.7	1	0	0	0	0	0	0	0	0
1055	2013	Raquette	Middle	RAQ-5	Caged	Lepomis	Hybrid green/bluegill	89	12	0.4	0.1	1.7022	3.33333	0.833333	260.51	2.41582	242	M	10	0	0	90	0	3.7	1	0	0	0	0	0	0	0	0
1056	2013	Raquette	Middle	RAQ-5	Caged	Lepomis	Hybrid green/bluegill	96	12	0.1	0.1	1.35634	0.833333	0.833333	35.48	1.54998	166	M	10	10	10	70	0	3.4	1	0	0	0	0	0	0	0	0
1057	2013	Raquette	Middle	RAQ-5	Caged	Lepomis	Hybrid green/bluegill	80	9	0.2	0.1	1.75781	2.22222	1.11111	206.92	2.3158	419	M	10	10	0	80	0	3.5	1	0	0	0	0	0	0	0	0
1058	2013	Raquette	Middle	RAQ-5	Caged	Lepomis	Hybrid green/bluegill	120	24	0.1	0.3	1.38889	0.416667	1.25	101.565	2.00674	244	M	30	40	30	0	0	2	1	0	0	0	0	0	0	0	0
1059	2013	Raquette	Middle	RAQ-5	Caged	Lepomis	Hybrid green/bluegill	105	17	0.1	0.1	1.46852	0.588235	0.588235	309.85	2.49115	10	M	50	30	20	0	0	1.7	1	0	0	0	0	0	0	0	0
1060	2013	Raquette	Middle	RAQ-5	Caged	Lepomis	Hybrid green/bluegill	120	28	0.6	0.3	1.62037	2.14286	1.07143	145.56	2.16304	203	M	30	30	30	10	0	2.2	1	0	0	0	0	0	0	0	0
1061	2013	Raquette	Middle	RAQ-5	Caged	Lepomis	Hybrid green/bluegill	115	24	0.3	0.2	1.57804	1.25	0.833333	1474.02	3.1685	10	M	30	30	30	10	0	2.2	1	0	0	0	0	0	0	0	0
1062	2013	Raquette	Middle	RAQ-5	Caged	Lepomis	Hybrid green/bluegill	101	16	0.1	0.2	1.55294	0.625	1.25	993.955	2.99737		M	30	30	30	10	1	2.2	3	1	0	0	0	1	1	4	1
1063	2013	Raquette	Middle	RAQ-5	Caged	Lepomis	Hybrid green/bluegill	98	16	1.5	0.2	1.69997	9.375	1.25	5422.77	3.73422	189	F	10	20	30	40	0	3	1	0	0	0	0	1	0	1	1
1064	2013	Raquette	Middle	RAQ-5	Caged	Lepomis	Hybrid green/bluegill	125	30	0.5	0.3	1.536	1.66667	1	2460.37	3.391	180	M	30	30	30	10	0	2.2	1	0	0	0	0	0	0	0	0
1065	2013	Raquette	Middle	RAQ-5	Caged	Lepomis	Hybrid green/bluegill	76	6	0.1	0.1	1.36682	1.66667	1.66667	112.303	2.05039	318	M	40	20	20	20	0	2.2	1	0	0	0	0	0	0	0	0
1066	2013	Raquette	Downstream	RAQ-1	Caged	Lepomis	Hybrid green/bluegill	120	27	0.3	0.2	1.5625	1.11111	0.740741	69.585	1.84252		M	30	40	30	0	0	2	2	0	0	0	0	1	1	2	1
1067	2013	Raquette	Downstream	RAQ-1	Caged	Lepomis	Hybrid green/bluegill	88	6	0.1	0.1	0.880447	1.66667	1.66667	32.39	1.51041	10	M	50	30	20	0	0	1.7	1	0	0	0	0	0	0	0	0
1068	2013	Raquette	Downstream	RAQ-1	Caged	Lepomis	Hybrid green/bluegill	114	21	0.2	0.1	1.41744	0.952381	0.47619	172.39	2.23651	10	M	30	40	30	0	0	2	1	0	0	0	0	0	1	1	1
1069	2013	Raquette	Downstream	RAQ-1	Caged	Lepomis	Hybrid green/bluegill	105	18	0.6	0.2	1.55491	3.33333	1.11111	135.67	2.13248	306	M	30	30	30	10	0	2.2	1	0	0	0	0	1	1	2	1
1070	2013	Raquette	Downstream	RAQ-1	Caged	Lepomis	Hybrid green/bluegill	110	21	0.4	0.2	1.57776	1.90476	0.952381	554.2	2.74367	193	M	30	40	30	0	0	2	1	1	0	0	0	1	1	3	1
1071	2013	Raquette	Downstream	RAQ-1	Caged	Lepomis	Hybrid green/bluegill	114	21	0.1	0.2	1.41744	0.47619	0.952381	109.47	2.0393	299	M	60	30	10	0	0	1.5	1	0	0	0	0	0	0	0	0
1072	2013	Raquette	Downstream	RAQ-1	Caged	Lepomis	Hybrid green/bluegill	103	16	0.1	0.1	1.46423	0.625	0.625	2760.48	3.44099	220	M	30	30	30	10	0	2.2	1	0	0	0	0	0	1	1	1
1073	2013	Raquette	Downstream	RAQ-1	Caged	Lepomis	Hybrid green/bluegill	104	19	0.7	0.1	1.68909	3.68421	0.526316	1157.88	3.06367	292	M	30	30	30	10	0	2.2	1	0	0	1	0	0	1	2	1
1074	2013	Raquette	Downstream	RAQ-1	Caged	Lepomis	Hybrid green/bluegill	100	17	0.1	0.1	1.7	0.588235	0.588235	52.64	1.72132	10	M	40	30	20	10	0	2	1	0	0	0	0	1	1	2	1
1075	2013	Raquette	Downstream	RAQ-1	Caged	Lepomis	Hybrid green/bluegill	104	17	0.1	0.2	1.51129	0.588235	1.17647	37.61	1.5753	251	M	40	30	30	0	0	1.9	1	0	0	1	0	0	1	2	1
1076	2013	Raquette	Downstream	RAQ-1	Caged	Lepomis	Hybrid green/bluegill	106	19	0.1	0.1	1.59528	0.526316	0.526316	1041.55	3.01768	56	M	40	30	20	10	0	2	1	0	0	0	0	0	0	0	0
1077	2013	Raquette	Downstream	RAQ-1	Caged	Lepomis	Hybrid green/bluegill	110	19	1.4	0.2	1.4275	7.36842	1.05263	8000	3.90309	279	F	20	30	30	20	0	2.5	1	0	0	0	0	0	1	1	1
1078	2013	Raquette	Downstream	RAQ-1	Caged	Lepomis	Hybrid green/bluegill	105	17	0.1	0.1	1.46852	0.588235	0.588235	65.67	1.81737	109	M	60	30	10	0	0	1.5	1	0	0	0	0	0	0	0	0
1079	2013	Raquette	Downstream	RAQ-1	Caged	Lepomis	Hybrid green/bluegill	103	19	0.4	0.2	1.73877	2.10526	1.05263	69.32	1.84086	10	M	40	30	30	0	0	1.9	1	0	0	0	0	0	1	1	1
1080	2013	Raquette	Downstream	RAQ-1	Caged	Lepomis	Hybrid green/bluegill	116	25	1.3	0.1	1.60164	5.2	0.4	8000	3.90309	168	F	20	30	40	10	0	2.4	1	1	0	0	0	0	1	2	1
1081	2013	Raquette	Downstream	RAQ-1	Caged	Lepomis	Hybrid green/bluegill	109	21	0.1	0.2	1.62159	0.47619	0.952381	5326.44	3.72644	202	M	70	20	10	0	0	1.4	1	0	0	0	0	0	0	0	0
1082	2013	Raquette	Downstream	RAQ-1	Caged	Lepomis	Hybrid green/bluegill	126	31	0.5	0.3	1.54971	1.6129	0.967742	746.18	2.87284	269	M	20	40	40	0	0	2.2	1	0	0	0	0	0	1	1	1
1083	2013	Raquette	Downstream	RAQ-1	Caged	Lepomis	Hybrid green/bluegill	115	24	2.5	0.3	1.57804	10.4167	1.25	8000	3.90309	321	F	10	20	20	50	0	3.1	1	0	0	0	0	0	1	1	1
1084	2013	Raquette	Downstream	RAQ-1	Caged	Lepomis	Hybrid green/bluegill	90	11	0.5	0.1	1.50892	4.54545	0.909091	529.615	2.72396	181	M	10	10	10	70	0	3.4	1	0	0	0	0	0	0	0	0
1085	2013	Raquette	Downstream	RAQ-1	Caged	Lepomis	Hybrid green/bluegill	90	12	1.9	0.4	1.64609	15.8333	3.33333	3357.89	3.52607	197	F	0	0	10	90	0	3.9	1	0	0	0	0	0	0	0	0
1086	2013	Raquette	Downstream	RAQ-1	Caged	Lepomis	Hybrid green/bluegill	102	16	0.1	0.1	1.50772	0.625	0.625	382.95	2.58314	234	M	30	40	30	0	0	2	1	0	0	0	0	0	0	0	0
1087	2013	Raquette	Downstream	RAQ-1	Caged	Lepomis	Hybrid green/bluegill	120	27	0.5	0.2	1.5625	1.85185	0.740741	302.355	2.48052	42	M	30	50	20	0	0	1.9	1	0	0	1	0	0	0	1	1
1088	2013	Raquette	Downstream	RAQ-1	Caged	Lepomis	Hybrid green/bluegill	110	19	0.1	0.1	1.4275	0.526316	0.526316	1332.8	3.12476	189	M	100	0	0	0	0	1	1	0	0	0	0	0	0	0	0
1089	2013	Raquette	Downstream	RAQ-1	Caged	Lepomis	Hybrid green/bluegill	94	14	1.3	0.2	1.68556	9.28571	1.42857	2680.89	3.42828	88	F	10	0	0	90	0	3.7	1	0	0	0	0	1	0	1	1
1090	2013	Raquette	Downstream	RAQ-1	Caged	Lepomis	Hybrid green/bluegill	95	12	0.1	0.1	1.39962	0.833333	0.833333	93.23	1.96956	46	M	30	20	20	30	0	2.5	1	0	0	0	0	1	0	1	1
1091	2013	Raquette	Downstream	RAQ-1	Caged	Lepomis	Hybrid green/bluegill	70	7	0.2	0.1	2.04082	2.85714	1.42857	29.95	1.4764		M	0	0	0	100	0	4	1	0	0	0	0	0	0	0	0
1092	2013	Raquette	Downstream	RAQ-1	Caged	Lepomis	Hybrid green/bluegill	118	27	0.4	0.2	1.6433	1.48148	0.740741	591.025	2.77161	325	M	30	40	30	0	0	2	1	0	0	0	0	1	0	1	1
1093	2013	Raquette	Downstream	RAQ-1	Caged	Lepomis	Hybrid green/bluegill	111	20	0.4	0.1	1.46238	2	0.5	317.825	2.50219	207	M	30	40	30	0	0	2	1	0	0	0	0	0	0	0	0
1094	2013	Raquette	Downstream	RAQ-1	Caged	Lepomis	Hybrid green/bluegill	89	9	1.3	0.2	1.27665	14.4444	2.22222	8000	3.90309	461	F	20	20	40	20	0	2.6	1	0	0	0	0	0	0	0	0
1095	2013	Raquette	Downstream	RAQ-1	Caged	Lepomis	Hybrid green/bluegill	120	28	0.4	0.2	1.62037	1.42857	0.714286	1957.83	3.29177	147	M	10	20	20	50	0	3.1	1	0	0	0	0	0	0	0	0
1096	2013	Raquette	Downstream	RAQ-1	Caged	Lepomis	Hybrid green/bluegill	120	26	0.3	0.2	1.50463	1.15385	0.769231	677.405	2.83085	385	M	30	40	30	0	0	2	1	0	0	1	0	0	0	1	1
1097	2013	Raquette	Downstream	RAQ-1	Caged	Lepomis	Hybrid green/bluegill	122	29	0.5	0.2	1.59705	1.72414	0.689655	463.745	2.66628	10	M	30	40	30	0	0	2	1	1	0	0	0	1	1	3	1
1098	2013	Raquette	Downstream	RAQ-1	Caged	Lepomis	Hybrid green/bluegill	109	25	0.3	0.2	1.93046	1.2	0.8	22.92	1.36021	250	M	10	20	20	50	0	3.1	1	0	0	0	0	0	0	0	0
1099	2013	Raquette	Downstream	RAQ-1	Caged	Lepomis	Hybrid green/bluegill	104	22	0.2	0.1	1.95579	0.909091	0.454545	161.42	2.20796	133	M	30	30	40	0	0	2.1	1	0	0	0	0	1	0	1	1
1100	2013	Raquette	Downstream	RAQ-1	Caged	Lepomis	Hybrid green/bluegill	103	17	0.1	0.2	1.55574	0.588235	1.17647	30.17	1.47958	10	M	20	30	30	20	0	2.5	1	0	0	0	0	0	0	0	0
1101	2013	Raquette	Downstream	RAQ-1	Caged	Lepomis	Hybrid green/bluegill	115	26	0.1	0.2	1.70954	0.384615	0.769231	1444.92	3.15985	282	M	30	40	30	0	0	2	1	0	0	0	0	0	1	1	1
1102	2013	Raquette	Downstream	RAQ-1	Caged	Lepomis	Hybrid green/bluegill	112	22	0.1	0.2	1.56592	0.454545	0.909091	670.62	2.82648	494	M	60	30	10	0	0	1.5	1	0	0	0	0	0	1	1	1
1103	2013	Raquette	Downstream	RAQ-1	Caged	Lepomis	Hybrid green/bluegill	115	20	0.1	0.2	1.31503	0.5	1	139.54	2.1447	184	M	50	10	10	30	0	2.2	1	0	0	0	0	0	1	1	1
1104	2013	Raquette	Downstream	RAQ-1	Caged	Lepomis	Hybrid green/bluegill	106	18	0.1	0.2	1.51131	0.555556	1.11111	1676.43	3.22439	267	M	70	20	10	0	0	1.4	1	0	0	0	0	1	1	2	1
1105	2013	Raquette	Downstream	RAQ-1	Caged	Lepomis	Hybrid green/bluegill	110	16	0.2	0.1	1.2021	1.25	0.625	1657.76	3.21952	175	M	30	40	30	0	0	2	1	0	0	0	0	0	1	1	1
1106	2013	Raquette	Downstream	RAQ-1	Caged	Lepomis	Hybrid green/bluegill	120	22	0.3	0.3	1.27315	1.36364	1.36364	304.81	2.48403	10	M	30	50	20	0	0	1.9	1	0	0	0	0	0	0	0	0
1107	2013	Raquette	Downstream	RAQ-1	Caged	Lepomis	Hybrid green/bluegill	109	15	0.1	0.1	1.15828	0.666667	0.666667	218.395	2.33924		M	40	20	20	20	0	2.2	1	0	0	0	0	1	0	1	1
1108	2013	Raquette	Downstream	RAQ-1	Caged	Lepomis	Hybrid green/bluegill	120	17	0.2	0.2	0.983796	1.17647	1.17647	52.37	1.71908	160	M	30	40	30	0	0	2	1	0	0	0	0	0	0	0	0
1109	2013	Raquette	Downstream	RAQ-1	Caged	Lepomis	Hybrid green/bluegill	97	8	0.6	0.1	0.876546	7.5	1.25	457.33	2.66023	403	M	0	10	10	80	0	3.7	1	0	0	0	0	0	0	0	0
1110	2013	Raquette	Downstream	RAQ-1	Caged	Lepomis	Hybrid green/bluegill	110	13	0.1	0.1	0.976709	0.769231	0.769231	43.06	1.63407	90	M	30	40	30	0	0	2	1	0	0	0	0	1	1	2	1
1111	2013	Raquette	Downstream	RAQ-1	Caged	Lepomis	Hybrid green/bluegill	104	17	0.1	0.1	1.51129	0.588235	0.588235	2763.01	3.44138	92	M	20	60	20	0	0	2	1	0	0	1	0	1	1	3	1
1112	2013	Raquette	Downstream	RAQ-1	Caged	Lepomis	Hybrid green/bluegill	110	21	0.1	0.1	1.57776	0.47619	0.47619	1299.83	3.11388	10	M	50	20	30	0	0	1.8	1	0	0	0	0	0	0	0	0
1113	2013	Raquette	Downstream	RAQ-1	Caged	Lepomis	Hybrid green/bluegill	100	18	0.4	0.2	1.8	2.22222	1.11111	35.08	1.54506	10	M	40	30	30	0	0	1.9	1	0	0	1	0	0	1	2	1
1114	2013	Raquette	Downstream	RAQ-1	Caged	Lepomis	Hybrid green/bluegill	110	20	2.1	0.1	1.50263	10.5	0.5	4653.16	3.66775	10	F	0	0	0	100	0	4	1	0	0	0	0	1	1	2	1
1115	2013	Raquette	Downstream	RAQ-1	Caged	Lepomis	Hybrid green/bluegill	107	19	0.1	0.2	1.55097	0.526316	1.05263	4565.42	3.65948	10	M	100	0	0	0	0	1	1	0	0	0	0	1	1	2	1
1116	2013	Raquette	Downstream	RAQ-1	Caged	Lepomis	Hybrid green/bluegill	110	19	0.7	0.3	1.4275	3.68421	1.57895	8000	3.90309	311	F	20	30	30	20	0	2.5	1	0	0	0	0	0	0	0	0
1117	2013	Raquette	Downstream	RAQ-1	Caged	Lepomis	Hybrid green/bluegill	115	22	0.3	0.2	1.44654	1.36364	0.909091	185.603	2.26859	10	M	50	30	20	0	0	1.7	1	0	0	1	0	0	0	1	1
1118	2013	Raquette	Downstream	RAQ-1	Caged	Lepomis	Hybrid green/bluegill	116	26	0.6	0.2	1.66571	2.30769	0.769231	58.14	1.76448	278	M	30	30	30	10	1	2.2	1	0	1	0	0	0	1	3	1
1119	2013	Raquette	Downstream	RAQ-1	Caged	Lepomis	Hybrid green/bluegill	121	30	0.2	0.2	1.69342	0.666667	0.666667	301.937	2.47992	72	M	30	30	30	10	0	2.2	1	0	0	0	0	0	1	1	1
1120	2013	Raquette	Downstream	RAQ-1	Caged	Lepomis	Hybrid green/bluegill	95	16	2.1	0.4	1.86616	13.125	2.5	2459.72	3.39089	326	F	10	10	20	60	0	3.3	1	0	0	0	0	0	0	0	0
1121	2013	Raquette	Downstream	RAQ-1	Caged	Lepomis	Hybrid green/bluegill	99	13	0.1	0.2	1.33979	0.769231	1.53846	147.283	2.16815	10	M	40	30	30	0	0	1.9	1	0	0	0	0	1	1	2	1
1122	2013	Raquette	Downstream	RAQ-1	Caged	Lepomis	Hybrid green/bluegill	101	16	1	0.3	1.55294	6.25	1.875	7458.46	3.87265		F	10	0	0	90	0	3.7	1	0	0	0	0	0	0	0	0
1123	2013	Raquette	Downstream	RAQ-1	Caged	Lepomis	Hybrid green/bluegill	110	19	0.2	0.2	1.4275	1.05263	1.05263	33.79	1.52879	502	M	10	10	10	70	0	3.4	1	0	0	0	0	0	0	0	0
1124	2013	Raquette	Downstream	RAQ-3	Caged	Lepomis	Hybrid green/bluegill	108	17	0.3	0.3	1.34951	1.76471	1.76471	80.16	1.90396	241	M	30	40	30	0	0	2	1	0	0	0	0	1	1	2	1
1125	2013	Raquette	Downstream	RAQ-3	Caged	Lepomis	Hybrid green/bluegill	111	19	0.3	0.2	1.38926	1.57895	1.05263	111.1	2.04571	143	M	40	40	20	0	0	1.8	1	0	0	0	0	0	1	1	1
1126	2013	Raquette	Downstream	RAQ-3	Caged	Lepomis	Hybrid green/bluegill	74	7	0.4	0.1	1.72744	5.71429	1.42857	590.86	2.77148	109	M	10	0	0	90	0	3.7	1	0	0	0	0	0	0	0	0
1127	2013	Raquette	Downstream	RAQ-3	Caged	Lepomis	Hybrid green/bluegill	98	14	0.1	0.1	1.48748	0.714286	0.714286	66.1	1.8202	369	M	100	0	0	0	0	1	1	0	0	0	0	1	0	1	1
1128	2013	Raquette	Downstream	RAQ-3	Caged	Lepomis	Hybrid green/bluegill	106	18	1.2	0.3	1.51131	6.66667	1.66667	112.8	2.05231	109	M	30	30	30	10	0	2.2	1	0	0	1	0	0	1	2	1
1129	2013	Raquette	Downstream	RAQ-3	Caged	Lepomis	Hybrid green/bluegill	69	6	0.3	0.1	1.82643	5	1.66667	125.6	2.09899		M	0	0	0	100	0	4	2	0	0	0	0	0	0	0	0
1130	2013	Raquette	Downstream	RAQ-3	Caged	Lepomis	Hybrid green/bluegill	111	21	0.4	0.1	1.5355	1.90476	0.47619	270.39	2.43199	151	M	40	30	30	0	0	1.9	1	0	0	1	0	0	0	1	1
1131	2013	Raquette	Downstream	RAQ-3	Caged	Lepomis	Hybrid green/bluegill	105	21	0.1	0.2	1.81406	0.47619	0.952381	463.255	2.66582	190	M	70	20	10	0	1	1.4	1	0	0	0	0	0	1	2	1
1132	2013	Raquette	Downstream	RAQ-3	Caged	Lepomis	Hybrid green/bluegill	109	21	0.2	0.1	1.62159	0.952381	0.47619	70.3	1.84696	109	M	50	30	20	0	0	1.7	1	0	0	1	0	0	0	1	1
1133	2013	Raquette	Downstream	RAQ-3	Caged	Lepomis	Hybrid green/bluegill	109	23	0.7	0.2	1.77602	3.04348	0.869565	216.535	2.33553	147	M	30	30	30	10	1	2.2	1	0	0	0	0	0	0	1	1
1134	2013	Raquette	Downstream	RAQ-3	Caged	Lepomis	Hybrid green/bluegill	79	9	0.4	0.1	1.82541	4.44444	1.11111	44.64	1.64972	168	M	0	0	0	100	0	4	1	0	0	0	0	0	0	0	0
1135	2013	Raquette	Downstream	RAQ-3	Caged	Lepomis	Hybrid green/bluegill	99	19	4.1	0.3	1.95816	21.5789	1.57895	6867.29	3.83679	235	F	0	0	10	90	0	3.9	1	0	0	0	0	0	0	0	0
1136	2013	Raquette	Downstream	RAQ-3	Caged	Lepomis	Hybrid green/bluegill	81	9	0.4	0.1	1.69351	4.44444	1.11111	244.17	2.38769	306	M	0	0	10	90	0	3.9	1	0	0	0	0	0	0	0	0
1137	2013	Raquette	Downstream	RAQ-3	Caged	Lepomis	Hybrid green/bluegill	100	15	0.1	0.1	1.5	0.666667	0.666667	778.585	2.89131	242	M	30	40	30	0	0	2	1	0	0	0	0	1	1	2	1
1138	2013	Raquette	Downstream	RAQ-3	Caged	Lepomis	Hybrid green/bluegill	103	17	0.2	0.2	1.55574	1.17647	1.17647	459.117	2.66192	242	M	30	40	30	0	0	2	1	0	0	0	0	1	0	1	1
1139	2013	Raquette	Downstream	RAQ-3	Caged	Lepomis	Hybrid green/bluegill	72	6	0.1	0.1	1.60751	1.66667	1.66667	253.175	2.40342	429	M	30	30	30	10	0	2.2	1	0	0	0	0	0	0	0	0
1140	2013	Raquette	Downstream	RAQ-3	Caged	Lepomis	Hybrid green/bluegill	119	24	0.5	0.2	1.4242	2.08333	0.833333	660.827	2.82009	407	M	40	30	30	0	0	1.9	1	0	0	1	0	0	0	1	1
1141	2013	Raquette	Downstream	RAQ-3	Caged	Lepomis	Hybrid green/bluegill	104	16	0.1	0.1	1.42239	0.625	0.625	162.98	2.21213	282	M	40	40	20	0	0	1.8	1	0	0	0	0	0	0	0	0
1142	2013	Raquette	Downstream	RAQ-3	Caged	Lepomis	Hybrid green/bluegill	110	20	0.2	0.1	1.50263	1	0.5	660.95	2.82017	171	M	30	30	30	10	0	2.2	1	0	0	0	0	1	1	2	1
1143	2013	Raquette	Downstream	RAQ-3	Caged	Lepomis	Hybrid green/bluegill	109	20	0.4	0.2	1.54437	2	1	295.385	2.47039	347	M	30	30	30	10	0	2.2	1	0	0	1	0	0	1	2	1
1144	2013	Raquette	Downstream	RAQ-3	Caged	Lepomis	Hybrid green/bluegill	64	4	0.4	0.1	1.52588	10	2.5	1492.06	3.17378		F	10	10	20	60	0	3.3	1	0	0	0	0	0	0	0	0
1145	2013	Raquette	Downstream	RAQ-3	Caged	Lepomis	Hybrid green/bluegill	116	23	0.3	0.2	1.47351	1.30435	0.869565	171.645	2.23463	209	M	30	40	30	0	0	2	1	0	0	0	0	0	1	1	1
1146	2013	Raquette	Downstream	RAQ-3	Caged	Lepomis	Hybrid green/bluegill	100	15	1.5	0.3	1.5	10	2	8000	3.90309	234	F	10	20	20	50	0	3.1	1	0	0	0	0	0	1	1	1
1147	2013	Raquette	Downstream	RAQ-3	Caged	Lepomis	Hybrid green/bluegill	99	13	0.1	0.1	1.33979	0.769231	0.769231	2159.9	3.33443	522	M	60	30	10	0	0	1.5	1	0	0	0	0	1	1	2	1
1148	2013	Raquette	Downstream	RAQ-3	Caged	Lepomis	Hybrid green/bluegill	86	12	0.3	0.1	1.88663	2.5	0.833333	319.41	2.50435	251	M	0	0	10	90	0	3.9	1	0	0	0	0	0	0	0	0
1149	2013	Raquette	Downstream	RAQ-3	Caged	Lepomis	Hybrid green/bluegill	90	14	0.3	0.1	1.92044	2.14286	0.714286	1882.63	3.27477	389	M	0	0	0	100	0	4	1	0	0	0	0	0	1	1	1
1150	2013	Raquette	Downstream	RAQ-3	Caged	Lepomis	Hybrid green/bluegill	109	20	0.2	0.1	1.54437	1	0.5	359.923	2.55621	507	M	20	30	30	20	0	2.5	1	0	0	0	0	0	0	0	0
1151	2013	Raquette	Downstream	RAQ-3	Caged	Lepomis	Hybrid green/bluegill	68	5	0.4	0.1	1.59017	8	2	2804.41	3.44784	304	F	20	30	40	10	0	2.4	2	0	0	0	0	0	0	0	0
1152	2013	Raquette	Downstream	RAQ-3	Caged	Lepomis	Hybrid green/bluegill	113	29	5.4	0.5	2.00985	18.6207	1.72414	1655.86	3.21902	137	F	0	0	10	90	0	3.9	2	0	0	0	0	0	1	1	1
1153	2013	Raquette	Downstream	RAQ-3	Caged	Lepomis	Hybrid green/bluegill	86	11	2.3	0.2	1.72941	20.9091	1.81818	5700.69	3.75593	369	F	20	20	40	20	0	2.6	2	0	0	0	0	0	0	0	0
1154	2013	Raquette	Downstream	RAQ-3	Caged	Lepomis	Hybrid green/bluegill	109	21	0.5	0.1	1.62159	2.38095	0.47619	837.745	2.92311	305	M	20	40	30	10	1	2.3	1	0	0	0	0	0	0	1	1
1155	2013	Raquette	Downstream	RAQ-3	Caged	Lepomis	Hybrid green/bluegill	100	12	0.1	0.1	1.2	0.833333	0.833333			507	M	60	30	10	0	0	1.5	1	0	0	0	0	0	0	0	0
1156	2013	Raquette	Downstream	RAQ-3	Caged	Lepomis	Hybrid green/bluegill	87	12	2.1	0.2	1.82232	17.5	1.66667	4372.01	3.64068	241	F	10	10	20	60	0	3.3	2	0	0	0	0	0	0	0	0
1157	2013	Raquette	Downstream	RAQ-3	Caged	Lepomis	Hybrid green/bluegill	100	20	0.5	0.1	2	2.5	0.5	277.13	2.44268	176	M	10	10	20	60	0	3.3	1	0	0	0	0	0	0	0	0
1158	2013	Raquette	Downstream	RAQ-3	Caged	Lepomis	Hybrid green/bluegill	126	27	0.7	0.3	1.34975	2.59259	1.11111	29.73	1.47319	347	M	30	40	30	0	0	2	1	0	0	0	0	0	0	0	0
1159	2013	Raquette	Downstream	RAQ-3	Caged	Lepomis	Hybrid green/bluegill	77	8	0.2	0.2	1.75234	2.5	2.5			442	F	30	30	30	10	0	2.2	2	0	0	0	0	0	0	0	0
1160	2013	Raquette	Downstream	RAQ-3	Caged	Lepomis	Hybrid green/bluegill	95	11	0.2	0.1	1.28299	1.81818	0.909091	56.11	1.74904	177	F	40	40	20	0	0	1.8	1	0	0	0	0	0	0	0	0
1162	2013	Raquette	Downstream	RAQ-3	Caged	Lepomis	Hybrid green/bluegill	119	21	0.5	0.2	1.24617	2.38095	0.952381	529.78	2.7241	508	M	30	30	30	10	0	2.2	1	0	0	0	0	0	1	1	1
1163	2013	Raquette	Downstream	RAQ-3	Caged	Lepomis	Hybrid green/bluegill	79	6	1	0.2	1.21694	16.6667	3.33333	8000	3.90309	421	F	10	10	10	70	0	3.4	2	0	0	0	0	0	0	0	0
1164	2013	Raquette	Downstream	RAQ-3	Caged	Lepomis	Hybrid green/bluegill	116	21	0.2	0.1	1.34538	0.952381	0.47619	191.237	2.28157	210	M	10	20	20	50	0	3.1	1	0	0	0	0	0	0	0	0
1165	2013	Raquette	Downstream	RAQ-3	Caged	Lepomis	Hybrid green/bluegill	99	11	0.2	0.1	1.13367	1.81818	0.909091	3075.58	3.48793	404	F	40	40	20	0	0	1.8	1	0	0	0	0	0	1	1	1
1166	2013	Raquette	Downstream	RAQ-3	Caged	Lepomis	Hybrid green/bluegill	80	4	1.3	0.2	0.78125	32.5	5	8000	3.90309	359	F	10	0	0	90	0	3.7	2	0	0	0	0	0	0	0	0
1167	2013	Raquette	Downstream	RAQ-3	Caged	Lepomis	Hybrid green/bluegill	69	6	0.3	0.1	1.82643	5	1.66667	256.71	2.40944		M	0	0	0	100	0	4	1	0	0	0	0	0	0	0	0
1168	2013	Raquette	Downstream	RAQ-3	Caged	Lepomis	Hybrid green/bluegill	70	7	0.6	0.1	2.04082	8.57143	1.42857	232.387	2.36621		F	10	10	20	60	0	3.3	1	0	0	0	0	0	0	0	0
1169	2013	Raquette	Downstream	RAQ-3	Caged	Lepomis	Hybrid green/bluegill	75	4	0.1	0.1	0.948148	2.5	2.5	35.71	1.55279	289	M	70	20	10	0	0	1.4	1	0	0	0	0	0	0	0	0
1170	2013	Raquette	Downstream	RAQ-3	Caged	Lepomis	Hybrid green/bluegill	72	6	0.3	0.1	1.60751	5	1.66667	358.625	2.55464	380	M	0	0	0	100	0	4	1	0	0	0	0	0	0	0	0
1171	2013	Raquette	Downstream	RAQ-3	Caged	Lepomis	Hybrid green/bluegill	92	5	0.2	0.1	0.642106	4	2	3537.27	3.54867	226	F	40	40	20	0	0	1.8	1	0	0	0	0	0	0	0	0
1172	2013	Raquette	Downstream	RAQ-3	Caged	Lepomis	Hybrid green/bluegill	60	3	0.1	0.1	1.38889	3.33333	3.33333	2496.97	3.39741	600	F	40	40	20	0	0	1.8	1	0	0	0	0	0	0	0	0
1173	2013	Raquette	Downstream	RAQ-3	Caged	Lepomis	Hybrid green/bluegill	107	12	0.1	0.1	0.979557	0.833333	0.833333	101.35	2.00582	364	M	70	20	10	0	0	1.4	1	0	0	0	0	1	1	2	1
1174	2013	Raquette	Downstream	RAQ-3	Caged	Lepomis	Hybrid green/bluegill	111	14	0.3	0.2	1.02367	2.14286	1.42857			404	M	50	30	20	0	0	1.7	1	0	0	0	0	0	0	0	0
1175	2013	Raquette	Downstream	RAQ-3	Caged	Lepomis	Hybrid green/bluegill	79	4	0.4	0.1	0.811295	10	2.5	1999.83	3.30099	191	M	0	0	0	100	0	4	1	0	0	0	0	0	1	1	1
1176	2013	Raquette	Downstream	RAQ-2	Caged	Lepomis	Hybrid green/bluegill	108	14	0.1	0.1	1.11137	0.714286	0.714286	587.475	2.76899	326	M	10	20	20	50	0	3.1	1	0	0	0	0	0	1	1	1
1177	2013	Raquette	Downstream	RAQ-2	Caged	Lepomis	Hybrid green/bluegill	89	12	0.6	0.1	1.7022	5	0.833333	43.27	1.63619	251	M	0	0	0	100	0	4	1	0	0	0	0	0	0	0	0
1178	2013	Raquette	Downstream	RAQ-2	Caged	Lepomis	Hybrid green/bluegill	110	20	0.1	0.1	1.50263	0.5	0.5	1100.21	3.04148	239	M	40	30	30	0	0	1.9	1	0	0	0	0	0	0	0	0
1179	2013	Raquette	Downstream	RAQ-2	Caged	Lepomis	Hybrid green/bluegill	109	22	1.5	0.2	1.6988	6.81818	0.909091	5850.17	3.76717	443	F	10	0	0	90	0	3.7	1	0	1	0	0	0	1	2	1
1180	2013	Raquette	Downstream	RAQ-2	Caged	Lepomis	Hybrid green/bluegill	99	11	2.1	0.3	1.13367	19.0909	2.72727	4900.42	3.69023	151	F	10	10	20	60	0	3.3	2	0	0	0	0	0	0	0	0
1181	2013	Raquette	Downstream	RAQ-2	Caged	Lepomis	Hybrid green/bluegill	93	13	0.1	0.1	1.6162	0.769231	0.769231				M	20	30	30	20	0	2.5	1	0	0	0	0	1	1	2	1
1182	2013	Raquette	Downstream	RAQ-2	Caged	Lepomis	Hybrid green/bluegill	115	20	0.3	0.2	1.31503	1.5	1	1689.84	3.22785	331	M	30	30	40	0	0	2.1	1	0	0	0	0	0	0	0	0
1183	2013	Raquette	Downstream	RAQ-2	Caged	Lepomis	Hybrid green/bluegill	116	23	0.1	0.1	1.47351	0.434783	0.434783	557.65	2.74636	173	M	30	30	30	10	0	2.2	1	0	0	0	0	0	1	1	1
1184	2013	Raquette	Downstream	RAQ-2	Caged	Lepomis	Hybrid green/bluegill	84	9	0.4	0.1	1.51846	4.44444	1.11111	23.55	1.37199	128	M	0	0	10	90	0	3.9	1	0	0	0	0	0	0	0	0
1185	2013	Raquette	Downstream	RAQ-2	Caged	Lepomis	Hybrid green/bluegill	114	22	0.3	0.1	1.48494	1.36364	0.454545	1418.83	3.15193	175	M	20	30	40	10	1	2.4	1	0	0	0	0	0	0	1	1
1186	2013	Raquette	Downstream	RAQ-2	Caged	Lepomis	Hybrid green/bluegill	116	24	0.5	0.3	1.53758	2.08333	1.25	794.04	2.89984	304	M	30	40	30	0	0	2	1	0	0	0	0	1	1	2	1
1187	2013	Raquette	Downstream	RAQ-2	Caged	Lepomis	Hybrid green/bluegill	74	5	0.1	0.1	1.23389	2	2	1003.3	3.00143	233	M	100	0	0	0	0	1	1	0	0	0	0	0	0	0	0
1188	2013	Raquette	Downstream	RAQ-2	Caged	Lepomis	Hybrid green/bluegill	78	4	0.3	0.1	0.8429	7.5	2.5	5038.6	3.70231	171	M	0	0	10	90	0	3.9	1	0	0	0	0	0	0	0	0
1189	2013	Raquette	Downstream	RAQ-2	Caged	Lepomis	Hybrid green/bluegill	104	17	0.3	0.2	1.51129	1.76471	1.17647	445.06	2.64842	314	M	10	30	30	30	0	2.8	1	0	0	0	0	1	0	1	1
1190	2013	Raquette	Downstream	RAQ-2	Caged	Lepomis	Hybrid green/bluegill	110	21	0.4	0.1	1.57776	1.90476	0.47619	515.57	2.71229	179	M	20	30	30	20	1	2.5	1	0	0	0	0	0	0	1	1
1191	2013	Raquette	Downstream	RAQ-2	Caged	Lepomis	Hybrid green/bluegill	103	21	2.9	0.3	1.9218	13.8095	1.42857	2987.84	3.47536	190	F	10	20	20	50	0	3.1	2	0	0	0	0	0	0	0	0
1192	2013	Raquette	Downstream	RAQ-2	Caged	Lepomis	Hybrid green/bluegill	110	26	5.6	0.4	1.95342	21.5385	1.53846	5918.74	3.77223	154	F	0	10	20	70	0	3.6	1	0	0	0	0	0	0	0	0
1193	2013	Raquette	Downstream	RAQ-2	Caged	Lepomis	Hybrid green/bluegill	113	23	0.5	0.2	1.59402	2.17391	0.869565	2292.93	3.36039	318	M	20	30	40	10	1	2.4	1	0	0	0	0	0	1	2	1
1194	2013	Raquette	Downstream	RAQ-2	Caged	Lepomis	Hybrid green/bluegill	112	22	2.9	0.2	1.56592	13.1818	0.909091	5072.08	3.70519	117	F	0	0	0	100	0	4	1	0	0	0	0	1	1	2	1
1195	2013	Raquette	Downstream	RAQ-2	Caged	Lepomis	Hybrid green/bluegill	94	13	0.4	0.1	1.56516	3.07692	0.769231	1459.94	3.16434	305	F	10	10	10	70	0	3.4	1	0	0	0	0	0	0	0	0
1196	2013	Raquette	Downstream	RAQ-2	Caged	Lepomis	Hybrid green/bluegill	109	14	0.6	0.2	1.08106	4.28571	1.42857	5038.6	3.70231	353	F	0	0	10	90	0	3.9	1	0	0	0	0	0	1	1	1
1197	2013	Raquette	Downstream	RAQ-2	Caged	Lepomis	Hybrid green/bluegill	105	20	0.4	0.2	1.72768	2	1	280.125	2.44735	501	M	20	40	30	10	0	2.3	1	0	0	1	0	1	1	3	1
1198	2013	Raquette	Downstream	RAQ-2	Caged	Lepomis	Hybrid green/bluegill	104	18	0.1	0.2	1.60019	0.555556	1.11111	316.19	2.49995	217	M	30	40	30	0	0	2	1	0	0	0	0	0	1	1	1
1199	2013	Raquette	Downstream	RAQ-2	Caged	Lepomis	Hybrid green/bluegill	114	28	5.1	0.5	1.88992	18.2143	1.78571	7096.46	3.85104	197	F	10	20	40	30	0	2.9	1	0	0	0	0	0	0	0	0
1200	2013	Raquette	Downstream	RAQ-2	Caged	Lepomis	Hybrid green/bluegill	101	15	0.1	0.2	1.45589	0.666667	1.33333	307.51	2.48786	451	M	80	10	10	0	0	1.3	1	0	0	0	0	0	1	1	1
1201	2013	Raquette	Downstream	RAQ-2	Caged	Lepomis	Hybrid green/bluegill	107	19	0.2	0.1	1.55097	1.05263	0.526316	364.13	2.56126	361	M	30	30	30	10	0	2.2	1	0	0	0	0	0	1	1	1
1202	2013	Raquette	Downstream	RAQ-2	Caged	Lepomis	Hybrid green/bluegill	106	23	0.2	0.1	1.93112	0.869565	0.434783	1834.87	3.26361	418	M	30	40	20	10	0	2.1	1	0	0	0	0	1	1	2	1
1203	2013	Raquette	Downstream	RAQ-2	Caged	Lepomis	Hybrid green/bluegill	108	19	0.2	0.2	1.50828	1.05263	1.05263	452.773	2.65588	360	M	30	30	30	10	0	2.2	1	0	0	0	0	1	1	2	1
1204	2013	Raquette	Downstream	RAQ-2	Caged	Lepomis	Hybrid green/bluegill	104	16	0.1	0.1	1.42239	0.625	0.625	445.213	2.64857	447	M	0	0	10	90	0	3.9	1	0	0	0	0	0	1	1	1
1205	2013	Raquette	Downstream	RAQ-2	Caged	Lepomis	Hybrid green/bluegill	91	12	3.4	0.3	1.59242	28.3333	2.5	2997.4	3.47674	576	F	0	10	10	80	0	3.7	1	1	0	0	0	0	0	1	1
1206	2013	Raquette	Downstream	RAQ-2	Caged	Lepomis	Hybrid green/bluegill	119	22	0.1	0.2	1.30551	0.454545	0.909091	310.05	2.49143	265	M	10	10	10	70	0	3.4	1	0	0	0	0	1	0	1	1
1207	2013	Raquette	Downstream	RAQ-2	Caged	Lepomis	Hybrid green/bluegill	110	18	0.1	0.1	1.35237	0.555556	0.555556	730.98	2.86391	402	M	100	0	0	0	0	1	1	0	0	0	0	0	1	1	1
1208	2013	Raquette	Downstream	RAQ-2	Caged	Lepomis	Hybrid green/bluegill	128	27	0.6	0.2	1.28746	2.22222	0.740741	1840.32	3.26489	130	M	10	20	30	40	0	3	1	0	0	0	0	0	1	1	1
1209	2013	Raquette	Downstream	RAQ-2	Caged	Lepomis	Hybrid green/bluegill	90	12	0.5	0.1	1.64609	4.16667	0.833333	35.71	1.55279	249	M	0	0	10	90	0	3.9	1	0	0	0	0	0	0	0	0
1210	2013	Raquette	Downstream	RAQ-2	Caged	Lepomis	Hybrid green/bluegill	96	13	1.3	0.1	1.46936	10	0.769231	3074.96	3.48784	521	F	0	0	10	90	0	3.9	1	0	0	0	0	1	1	2	1
1211	2013	Raquette	Downstream	RAQ-2	Caged	Lepomis	Hybrid green/bluegill	119	26	0.4	0.3	1.54288	1.53846	1.15385	101.63	2.00702	289	M	30	30	30	10	0	2.2	1	0	0	0	0	0	0	0	0
1212	2013	Raquette	Downstream	RAQ-2	Caged	Lepomis	Hybrid green/bluegill	115	16	0.5	0.2	1.05203	3.125	1.25	2529.73	3.40307	350	F	40	50	10	0	0	1.7	1	0	0	0	0	1	0	1	1
1213	2013	Raquette	Downstream	RAQ-2	Caged	Lepomis	Hybrid green/bluegill	108	15	0.1	0.1	1.19075	0.666667	0.666667	155.64	2.19212	195	M	30	30	30	10	0	2.2	1	0	0	0	0	0	1	1	1
1214	2013	Raquette	Downstream	RAQ-2	Caged	Lepomis	Hybrid green/bluegill	113	20	0.1	0.2	1.3861	0.5	1	36.24	1.55919	552	M	100	0	0	0	0	1	1	0	0	0	0	0	0	0	0
1215	2013	Raquette	Downstream	RAQ-2	Caged	Lepomis	Hybrid green/bluegill	89	12	0.5	0.1	1.7022	4.16667	0.833333	1252.28	3.0977	178	M	0	0	0	100	0	4	1	0	0	0	0	0	0	0	0
1216	2013	Raquette	Downstream	RAQ-2	Caged	Lepomis	Hybrid green/bluegill	103	15	1.4	0.1	1.37271	9.33333	0.666667	5106.3	3.70811	283	F	0	0	0	100	0	4	1	0	1	0	0	1	1	3	1
1217	2013	Raquette	Downstream	RAQ-2	Caged	Lepomis	Hybrid green/bluegill	108	20	0.3	0.1	1.58766	1.5	0.5	69.63	1.8428	430	M	30	30	30	10	0	2.2	1	0	0	0	0	0	1	1	1
1218	2013	Raquette	Downstream	RAQ-2	Caged	Lepomis	Hybrid green/bluegill	99	13	0.4	0.1	1.33979	3.07692	0.769231	174.97	2.24296	410	M	40	30	30	0	0	1.9	1	0	0	1	0	0	0	1	1
1219	2013	Raquette	Downstream	RAQ-2	Caged	Lepomis	Hybrid green/bluegill	107	16	0.1	0.1	1.30608	0.625	0.625	244.925	2.38903	581	M	30	40	30	0	0	2	1	0	0	0	0	0	0	0	0
1220	2013	Raquette	Downstream	RAQ-2	Caged	Lepomis	Hybrid green/bluegill	95	12	0.1	0.1	1.39962	0.833333	0.833333	871.95	2.94049	206	M	20	30	40	10	0	2.4	1	0	0	0	0	1	1	2	1
1221	2013	Raquette	Downstream	RAQ-2	Caged	Lepomis	Hybrid green/bluegill	98	14	1.6	0.1	1.48748	11.4286	0.714286	734.88	2.86622	10	F	10	20	20	50	0	3.1	1	0	0	0	0	1	1	2	1
1222	2013	Raquette	Downstream	RAQ-2	Caged	Lepomis	Hybrid green/bluegill	103	16	0.1	0.1	1.46423	0.625	0.625	261.57	2.41759	516	M	50	40	10	0	0	1.6	1	0	0	0	0	0	1	1	1
1223	2013	Raquette	Downstream	RAQ-2	Caged	Lepomis	Hybrid green/bluegill	101	15	0.1	0.1	1.45589	0.666667	0.666667	44.46	1.64797	465	M	60	30	10	0	1	1.5	1	0	0	0	0	0	0	1	1
1224	2013	Raquette	Downstream	RAQ-2	Caged	Lepomis	Hybrid green/bluegill	106	17	0.1	0.1	1.42735	0.588235	0.588235	30.07	1.47813	164	M	100	0	0	0	0	1	1	0	0	0	0	0	0	0	0
1279	2014	Fox	Upstream		Resident	Lepomis	Pumpkinseed	154	77.5	0.8	1.3	2.12197	1.03226	1.67742	1.55	0.190332	577	F	20	30	40	10	0	2.4	1	0	0	0	1	1	0	2	1
1280	2014	Fox	Upstream		Resident	Lepomis	Pumpkinseed	123	34.1	0.3	0.8	1.83248	0.879765	2.34604	1.55	0.190332	600	F	40	50	10	0	0	1.7	2	0	0	0	0	1	0	1	1
1281	2014	Fox	Upstream		Resident	Lepomis	Bluegill	124	34.9	0.3	0.7	1.83046	0.859599	2.00573	63.2758	1.80124	269	F	30	50	20	0	0	1.9	2	0	0	0	0	1	1	2	1
1282	2014	Fox	Upstream		Resident	Lepomis	Pumpkinseed	123	34.4	0.5	0.6	1.8486	1.45349	1.74419	20.716	1.31631	549	F	20	40	30	10	0	2.3	1	0	0	0	0	1	0	1	1
1283	2014	Fox	Upstream		Resident	Lepomis	Bluegill	202	177.7	0.2	1.7	2.15592	0.112549	0.956669	68.479	1.83556	10	M	100	0	0	0	0	1	3	1	0	0	0	0	0	1	1
1284	2014	Fox	Upstream		Resident	Lepomis	Bluegill	203	161.5	2.3	2	1.93056	1.42415	1.23839	557.163	2.74598	353	F	10	40	40	10	0	2.5	1	0	0	0	1	1	0	2	1
1285	2014	Fox	Upstream		Resident	Lepomis	Bluegill	200	179.1	0.3	2.4	2.23875	0.167504	1.34003	166.797	2.22219	427	M	80	20	0	0	0	1.2	3	0	0	0	0	1	0	1	1
1286	2014	Fox	Upstream		Resident	Lepomis	Bluegill	176	115.1	1.5	1.3	2.11124	1.30321	1.12945	89.1904	1.95032	198	F	10	30	40	20	0	2.7	1	0	0	0	1	1	1	3	1
1287	2014	Fox	Upstream		Resident	Lepomis	Pumpkinseed	173	120.8	0.1	1.7	2.33307	0.0827815	1.40728	12.8524	1.10898	592	F	70	30	0	0	0	1.3	3	0	0	0	0	0	0	0	0
1288	2014	Fox	Upstream		Resident	Lepomis	Bluegill	197	156.2	0.2	1.6	2.04307	0.128041	1.02433	52.8052	1.72268	10	M	100	0	0	0	0	1	2	0	0	0	0	1	0	1	1
1289	2014	Fox	Upstream		Resident	Lepomis	Bluegill	194	159.1	2.1	1.3	2.17904	1.31992	0.817096	736.405	2.86712	600	F	10	30	60	0	0	2.5	1	0	0	0	0	0	1	1	1
1290	2014	Fox	Upstream		Resident	Lepomis	Bluegill	205	190	1.4	2.5	2.20542	0.736842	1.31579	775.262	2.88945	489	M	100	0	0	0	0	1	3	0	0	1	0	0	0	1	1
1291	2014	Fox	Upstream		Resident	Lepomis	Bluegill	187	140.6	0.2	1	2.15011	0.142248	0.711238	80.8281	1.90756	245	M	100	0	0	0	0	1	2	0	0	0	0	0	0	0	0
1292	2014	Fox	Upstream		Resident	Lepomis	Bluegill	152	72.7	0.7	0.9	2.07016	0.962861	1.23796	95.114	1.97824	389	F	20	30	30	20	0	2.5	3	0	0	0	0	1	0	1	1
1293	2014	Fox	Upstream		Resident	Lepomis	Bluegill	195	151.7	1.7	1.8	2.04589	1.12063	1.18655	324.633	2.51139	418	F	10	10	40	40	0	3.1	2	0	0	0	0	1	1	2	1
1294	2014	Fox	Upstream		Resident	Lepomis	Bluegill	193	168.4	1.8	1.7	2.34245	1.06888	1.0095	408.406	2.61109	224	F	10	30	30	30	0	2.8	2	0	0	0	0	1	1	2	1
1295	2014	Fox	Upstream		Resident	Lepomis	Bluegill	196	111.8	1.3	1.2	1.48482	1.16279	1.07335	655.163	2.81635	10	F	20	50	30	0	0	2.1	1	0	0	0	0	1	0	1	1
1296	2014	Fox	Upstream		Resident	Lepomis	Bluegill	154	64.9	0.1	0.8	1.77698	0.154083	1.23267	26.2055	1.41839	330	F	100	0	0	0	0	1	2	0	0	0	0	1	0	1	1
1297	2014	Fox	Upstream		Resident	Lepomis	Pumpkinseed	168	110	0.2	1.9	2.31988	0.181818	1.72727	19.92	1.29929	600	M	90	10	0	0	0	1.1	3	0	0	0	0	1	1	2	1
1298	2014	Fox	Upstream		Resident	Lepomis	Bluegill	155	75.1	0.7	1.2	2.01672	0.932091	1.59787	88.6923	1.94789	407	F	10	20	60	10	0	2.7	2	0	0	0	0	1	1	2	1
1299	2014	Fox	Upstream		Resident	Lepomis	Bluegill	150	70.2	0.7	1	2.08	0.997151	1.4245	71.3974	1.85368	572	F	10	40	30	20	0	2.6	3	0	0	0	0	1	0	1	1
1300	2014	Fox	Upstream		Resident	Lepomis	Bluegill	159	85.2	0.1	1.1	2.11957	0.117371	1.29108	49.7299	1.69662	576	M	100	0	0	0	0	1	3	0	0	0	0	1	1	2	1
1301	2014	Fox	Upstream		Resident	Lepomis	Bluegill	133	46.3	0.4	0.5	1.968	0.863931	1.07991	72.197	1.85852	429	F	20	30	40	10	0	2.4	2	0	0	0	0	1	0	1	1
1302	2014	Fox	Upstream		Resident	Lepomis	Bluegill	130	39.8	0.1	0.4	1.81156	0.251256	1.00503	295.651	2.47078	361	M	100	0	0	0	0	1	2	0	0	0	0	1	0	1	1
1303	2014	Fox	Upstream		Resident	Lepomis	Bluegill	130	41.7	0.1	0.5	1.89804	0.239808	1.19904	43.7775	1.64125	600	M	100	0	0	0	0	1	2	0	0	0	0	1	1	2	1
1304	2014	Fox	Upstream		Resident	Lepomis	Bluegill	180	116.3	1.6	1.6	1.99417	1.37575	1.37575	264.034	2.42166	462	F	10	30	40	20	0	2.7	1	0	0	0	0	1	0	1	1
1305	2014	Fox	Upstream		Resident	Lepomis	Bluegill	155	74.3	1	1.3	1.99523	1.3459	1.74966	125.526	2.09873	458	F	20	20	30	30	0	2.7	2	0	0	0	0	1	0	1	1
1306	2014	Fox	Upstream		Resident	Lepomis	Bluegill	148	66.9	0.6	0.9	2.06367	0.896861	1.34529	39.2215	1.59352	462	F	20	40	30	10	0	2.3	3	0	0	0	0	1	0	1	1
1307	2014	Fox	Upstream		Resident	Lepomis	Bluegill	126	34.5	0.1	0.4	1.72468	0.289855	1.15942	43.5654	1.63914	478	M	70	30	0	0	0	1.3	1	0	0	0	0	0	0	0	0
1308	2014	Fox	Upstream		Resident	Lepomis	Bluegill	117	28.9	0.1	0.4	1.80443	0.346021	1.38408	38.3214	1.58344	237	M	100	0	0	0	0	1	3	0	0	0	0	1	1	2	1
1309	2014	Fox	Upstream		Resident	Lepomis	Bluegill	153	73.5	0.1	1	2.05217	0.136054	1.36054	76.6197	1.88434	419	M	100	0	0	0	0	1	3	0	0	0	0	1	0	1	1
1310	2014	Fox	Upstream		Resident	Lepomis	Bluegill	113	28.3	0.1	0.4	1.96133	0.353357	1.41343	237.708	2.37604	513	M	100	0	0	0	0	1	2	0	0	0	0	1	1	2	1
1311	2014	Fox	Upstream		Resident	Lepomis	Bluegill	125	31.6	0.3	0.4	1.61792	0.949367	1.26582	38.2651	1.5828	302	F	30	40	30	0	0	2	2	0	0	0	1	1	1	3	1
1312	2014	Fox	Upstream		Resident	Lepomis	Bluegill	118	29.1	0.1	0.4	1.77112	0.343643	1.37457	216.183	2.33482	152	M	100	0	0	0	0	1	2	0	0	0	0	1	1	2	1
1313	2014	Fox	Upstream		Resident	Lepomis	Bluegill	114	25.9	0.1	0.4	1.74818	0.3861	1.5444	27.8256	1.44444	361	M	100	0	0	0	0	1	2	0	0	0	0	1	1	2	1
1314	2014	Fox	Upstream		Resident	Lepomis	Bluegill	115	28.1	0.2	0.2	1.84762	0.711744	0.711744	126.299	2.1014	423	F	40	50	10	0	0	1.7	2	0	0	0	0	0	0	0	0
1315	2014	Fox	Upstream		Resident	Lepomis	Bluegill	129	43.3	0.1	0.5	2.01706	0.230947	1.15473	115.908	2.06411	586	M	100	0	0	0	0	1	3	0	0	0	0	1	0	1	1
1316	2014	Fox	Upstream		Resident	Lepomis	Bluegill	125	36.8	0.3	0.5	1.88416	0.815217	1.3587	27.5117	1.43952	556	F	30	40	30	0	0	2	3	0	0	0	0	1	1	2	1
1317	2014	Fox	Upstream		Resident	Lepomis	Bluegill	123	33.1	0.3	0.4	1.77874	0.906344	1.20846	18.2138	1.2604	529	F	50	30	20	0	0	1.7	2	0	0	0	0	0	0	0	0
1318	2014	Fox	Upstream		Resident	Lepomis	Pumpkinseed	177	143.8	1.4	2.4	2.59322	0.973574	1.66898	21.2609	1.32758	600	F	20	30	30	20	0	2.5	2	1	0	0	0	1	1	3	1
1328	2014	Fox	Middle		Resident	Lepomis	Pumpkinseed	134	15	0.7	0.5	0.623414	4.66667	3.33333	1.55	0.190332	319	F	20	50	30	0	0	2.1	2	0	0	0	0	1	1	2	1
1329	2014	Fox	Middle		Resident	Lepomis	Pumpkinseed	157	24	0.1	0.8	0.620172	0.416667	3.33333	1.55	0.190332	522	M	100	0	0	0	1	1	2	0	0	0	0	1	0	2	1
1330	2014	Fox	Middle		Resident	Lepomis	Pumpkinseed	144	19	0.2	0.6	0.636306	1.05263	3.15789	1.55	0.190332	511	M	50	40	10	0	0	1.6	2	0	0	0	0	1	1	2	1
1331	2014	Fox	Middle		Resident	Lepomis	Pumpkinseed	154	23	0.5	0.7	0.629746	2.17391	3.04348	1.55	0.190332	537	F	20	50	30	0	0	2.1	2	0	0	0	0	1	0	1	1
1332	2014	Fox	Middle		Resident	Lepomis	Bluegill	153	14	0.7	1.4	0.390889	5	10	24.2463	1.38464	600	F	10	40	30	20	0	2.6	4	0	0	0	1	1	0	2	1
1333	2014	Fox	Middle		Resident	Lepomis	Pumpkinseed	150	30	0.1	0.8	0.888889	0.333333	2.66667	1.55	0.190332	600	M	90	10	0	0	0	1.1	2	0	0	0	0	1	0	1	1
1334	2014	Fox	Middle		Resident	Lepomis	Pumpkinseed	155	22	0.8	0.9	0.590782	3.63636	4.09091	195.808	2.29183	470	F	30	50	20	0	0	1.9	2	0	0	0	0	0	0	0	0
1335	2014	Fox	Middle		Resident	Lepomis	Pumpkinseed	157	20	0.1	0.6	0.51681	0.5	3	30.8932	1.48986	521	M	40	40	20	0	1	1.8	2	0	0	0	0	1	0	2	1
1336	2014	Fox	Middle		Resident	Lepomis	Pumpkinseed	145	16	0.6	0.8	0.524827	3.75	5	1.55	0.190332	592	F	10	40	50	0	0	2.4	2	0	0	0	0	1	1	2	1
1337	2014	Fox	Middle		Resident	Lepomis	Pumpkinseed	133	10	0.1	0.5	0.425055	1	5	1.55	0.190332	464	M	70	20	10	0	0	1.4	2	1	0	0	0	1	1	3	1
1338	2014	Fox	Middle		Resident	Lepomis	Pumpkinseed	149	19	0.1	0.8	0.574374	0.526316	4.21053	1.55	0.190332	481	M	80	20	0	0	0	1.2	2	0	0	0	0	1	1	2	1
1339	2014	Fox	Downstream		Resident	Lepomis	Bluegill	201	52	0.3	2.7	0.640347	0.576923	5.19231	12.2304	1.08744	600	M	90	10	0	0	1	1.1	3	0	0	1	0	0	0	2	1
1340	2014	Fox	Downstream		Resident	Lepomis	Bluegill	157	20	0.8	0.9	0.51681	4	4.5	230.82	2.36327	168	F	30	40	20	10	0	2.1	4	0	0	0	0	0	0	0	0
1341	2014	Fox	Downstream		Resident	Lepomis	Bluegill	180	34	0.2	1.2	0.58299	0.588235	3.52941			600	M	100	0	0	0	0	1	2	0	0	0	0	1	0	1	1
1342	2014	Fox	Downstream		Resident	Lepomis	Bluegill	140	15	0.1	1	0.546647	0.666667	6.66667	82.1311	1.91451	551	M	60	30	10	0	0	1.5	2	0	0	0	0	1	0	1	1
1343	2014	Fox	Downstream		Resident	Lepomis	Bluegill	154	22	0.9	1.1	0.602366	4.09091	5	154.523	2.18899	104	F	10	40	40	10	0	2.5	4	0	0	1	0	1	0	2	1
1344	2014	Fox	Downstream		Resident	Lepomis	Bluegill	169	28	1.2	1.1	0.580093	4.28571	3.92857	103.266	2.01396	416	F	40	40	20	0	0	1.8	4	0	0	0	0	0	0	0	0
1345	2014	Fox	Downstream		Resident	Lepomis	Bluegill	168	25	0.2	1.8	0.527245	0.8	7.2	34.724	1.54063	436	M	100	0	0	0	0	1			0	0	0	0	0	0	0
1346	2014	Fox	Downstream		Resident	Lepomis	Bluegill	162	25	0.6	1.2	0.588024	2.4	4.8	90.0527	1.9545	393	F	10	40	40	10	0	2.5	3	0	0	0	0	0	1	1	1
1347	2014	Fox	Downstream		Resident	Lepomis	Bluegill	156	24	0.1	1.2	0.632175	0.416667	5	49.7299	1.69662	562	M	100	0	0	0	0	1	3	0	0	0	0	1	0	1	1
1348	2014	Fox	Downstream		Resident	Lepomis	Bluegill	205	58	2.7	2.6	0.673235	4.65517	4.48276	524.528	2.71977	476	F	20	40	40	0	0	2.2	4	0	0	0	0	1	0	1	1
1380	2014	Fox	Middle		Resident	Lepomis	Bluegill	196	164	2.1	2	2.17809	1.28049	1.21951	353.349	2.5482	595	F	20	40	30	10	0	2.3	2	0	0	0	0	1	0	1	1
1381	2014	Fox	Middle		Resident	Lepomis	Bluegill	186	153	0.2	2.4	2.37768	0.130719	1.56863	101.404	2.00606	600	M	70	20	10	0	0	1.4	3	0	0	0	0	0	1	1	1
1382	2014	Fox	Middle		Resident	Lepomis	Pumpkinseed	174	124	0.8	1.4	2.35382	0.645161	1.12903	26.811	1.42831	572	F	10	20	60	10	0	2.7	2	1	0	0	0	0	0	1	1
1383	2014	Fox	Middle		Resident	Lepomis	Bluegill	117	152	0.1	2.3	9.49043	0.0657895	1.51316	28.052	1.44796	130	M	70	30	0	0	0	1.3	3	0	0	0	0	1	1	2	1
1384	2014	Fox	Middle		Resident	Lepomis	Pumpkinseed	162	86	0.2	1.4	2.0228	0.232558	1.62791	19.6765	1.29395	516	M	60	40	0	0	0	1.4	2	0	0	0	0	0	1	1	1
1385	2014	Fox	Middle		Resident	Lepomis	Pumpkinseed	174	117	1.5	2	2.22095	1.28205	1.7094	6.25	0.79588	516	F	30	50	20	0	0	1.9	2	1	0	0	1	1	1	4	1
1386	2014	Fox	Middle		Resident	Lepomis	Pumpkinseed	132	51	0.1	0.7	2.21742	0.196078	1.37255	6.25	0.79588	600	M	80	20	0	0	1	1.2	2	0	0	0	0	0	0	1	1
1387	2014	Fox	Middle		Resident	Lepomis	Pumpkinseed	136	58	0.1	1.1	2.30574	0.172414	1.89655	6.25	0.79588	587	M	70	30	0	0	0	1.3	3	0	0	0	0	0	0	0	0
1388	2014	Fox	Middle		Resident	Lepomis	Pumpkinseed	180	140	1.7	2.1	2.40055	1.21429	1.5	1.55	0.190332	600	F	40	50	10	0	0	1.7	3	0	0	0	0	1	1	2	1
1389	2014	Fox	Middle		Resident	Lepomis	Pumpkinseed	146	66	1.2	0.7	2.12073	1.81818	1.06061	6.25	0.79588	583	F	40	40	20	0	0	1.8	3	0	0	0	0	1	0	1	1
1447	2014	Fox	Middle		Resident	Lepomis	Bluegill	173	131	0.2	1.5	2.53007	0.152672	1.14504	211.549	2.32541	409	M	100	0	0	0	0	1	2	0	0	0	0	1	0	1	1
1448	2014	Fox	Middle		Resident	Lepomis	Bluegill	166	96	0.2	1.8	2.09868	0.208333	1.875	56.4787	1.75188	194	M	100	0	0	0	0	1	2	0	0	0	0	1	0	1	1
1449	2014	Fox	Middle		Resident	Lepomis	Pumpkinseed	139	54	0.2	0.9	2.01071	0.37037	1.66667	30.7923	1.48844	345	M	100	0	0	0	0	1	2	0	0	0	0	1	0	1	1
1450	2014	Fox	Middle		Resident	Lepomis	Bluegill	126	40	0.1	0.5	1.99962	0.25	1.25	1302.48	3.11477	551	M	50	40	10	0	0	1.6	2	0	0	0	0	0	0	0	0
1451	2014	Fox	Middle		Resident	Lepomis	Bluegill	129	40	0.3	0.8	1.86333	0.75	2	158.535	2.20012	343	F	60	30	10	0	0	1.5	1	0	0	0	0	1	1	2	1
1452	2014	Chicago	Downstream		Resident	Lepomis	Bluegill	125	33.2	0.005	0.43	1.69984	0.0150602	1.29518	54.2975	1.73478	496	M	100	0	0	0	1	1	1	0	0	0	0	0	0	1	1
1453	2014	Chicago	Downstream		Resident	Lepomis	Bluegill	115	23.06	0.424	0.385	1.51623	1.83868	1.66956	632.925	2.80135	543	F	40	50	10	0	0	1.7	1	0	0	0	0	1	0	1	1
1454	2014	Chicago	Downstream		Resident	Lepomis	Bluegill	132	39.01	0.511	0.724	1.69611	1.30992	1.85593	8000	3.90309	413	F	10	30	40	20	0	2.7	2	1	0	0	0	1	1	3	1
1455	2014	Chicago	Downstream		Resident	Lepomis	Pumpkinseed	106	18.5	0.329	0.331	1.5533	1.77838	1.78919	39.6491	1.59823	600	F	10	40	40	10	0	2.5	1	0	0	0	0	0	0	0	0
1456	2014	Chicago	Downstream		Resident	Lepomis	Bluegill	124	29.72	0.01	0.371	1.55878	0.0336474	1.24832	5393.07	3.73184	492	M	100	0	0	0	0	1	1	0	0	0	0	0	0	0	0
1457	2014	Chicago	Downstream		Resident	Lepomis	Bluegill	133	39.57	0.513	0.714	1.68194	1.29644	1.8044	620.041	2.79242	339	F	10	30	30	30	1	2.8	2	0	0	0	0	1	1	3	1
1458	2014	Chicago	Downstream		Resident	Lepomis	Bluegill	178	103.91	1.774	2.328	1.84246	1.70725	2.2404	861.57	2.93529	591	F	20	30	40	10	0	2.4	2	1	0	0	0	0	1	2	1
1459	2014	Chicago	Downstream		Resident	Lepomis	Bluegill	121	27.19	0.02	0.442	1.5348	0.0735565	1.6256	203.542	2.30865	600	M	100	0	0	0	0	1	1	0	0	0	0	0	0	0	0
1460	2014	Chicago	Downstream		Resident	Lepomis	Bluegill	153	68.6	1.455	1.018	1.91536	2.12099	1.48397	491.609	2.69162	156	F	40	50	10	0	0	1.7	1	0	0	0	0	0	1	1	1
1461	2014	Chicago	Downstream		Resident	Lepomis	Bluegill	172	109.29	0.424	2.222	2.14781	0.387959	2.03312	2365.01	3.37383	319	M	20	40	40	0	0	2.2	4	0	0	0	0	0	0	0	0
1462	2014	Chicago	Downstream		Resident	Lepomis	Bluegill	129	33.87	0.03	0.399	1.57778	0.088574	1.17803	152.85	2.18426	374	M	90	10	0	0	0	1.1	2	1	0	0	0	0	0	1	1
1463	2014	Chicago	Downstream		Resident	Lepomis	Pumpkinseed	104	18.36	0.3	0.359	1.6322	1.63399	1.95534	1.55	0.190332	530	F	10	40	40	10	0	2.5	1	1	0	0	0	0	0	1	1
1464	2014	Chicago	Downstream		Resident	Lepomis	Bluegill	197	159.48	0.945	2.607	2.08597	0.592551	1.63469	19.1699	1.28262	485	M	20	40	40	0	0	2.2	2	0	0	0	0	1	1	2	1
1465	2014	Chicago	Downstream		Resident	Lepomis	Bluegill	124	27.84	0.463	0.45	1.46017	1.66307	1.61638	1698.87	3.23016	565	F	30	40	30	0	0	2	2	1	0	0	0	0	0	1	1
1466	2014	Chicago	Downstream		Resident	Lepomis	Bluegill	115	21.25	0.346	0.417	1.39722	1.62824	1.96235	5531.05	3.74281	561	F	20	30	40	10	0	2.4	1	0	0	1	0	0	0	1	1
1467	2014	Chicago	Downstream		Resident	Lepomis	Bluegill	161	73.96	0.109	1.059	1.77223	0.147377	1.43186	271.488	2.43375	355	M	60	30	10	0	0	1.5	2	0	0	0	0	1	1	2	1
1468	2014	Chicago	Downstream		Resident	Lepomis	Bluegill	129	32.59	0.19	0.506	1.51815	0.583001	1.55262	179.079	2.25304	507	M	100	0	0	0	0	1	1	0	0	0	0	1	1	2	1
1469	2014	Chicago	Downstream		Resident	Lepomis	Bluegill	124	31.25	0.02	0.449	1.63902	0.064	1.4368	3005.16	3.47787	390	M	100	0	0	0	0	1	1	0	0	0	0	0	1	1	1
1470	2014	Chicago	Downstream		Resident	Lepomis	Pumpkinseed	112	23.4	0.339	0.27	1.66557	1.44872	1.15385	8.3652	0.922476	600	F	10	20	50	20	0	2.8	1	0	0	0	0	1	1	2	1
1471	2014	Chicago	Downstream		Resident	Lepomis	Pumpkinseed	115	24.96	0.374	0.415	1.64116	1.4984	1.66266	80.6639	1.90668	469	F	20	30	40	10	0	2.4	2	0	0	1	0	0	0	1	1
1472	2014	Chicago	Downstream		Resident	Lepomis	Pumpkinseed	133	37.2	0.5	0.7	1.5812	1.34409	1.88172	21.567	1.33379	600	F	20	60	20	0	0	2	1	0	0	0	0	0	1	1	1
1473	2014	Chicago	Downstream		Resident	Lepomis	Bluegill	125	32.7	0.2	0.6	1.67424	0.611621	1.83486	20.6587	1.3151	357	M	100	0	0	0	0	1	2	0	0	0	0	1	1	2	1
1474	2014	Chicago	Downstream		Resident	Lepomis	Pumpkinseed	112	22.7	0.3	0.3	1.61574	1.32159	1.32159	164.7	2.21669	356	F	40	50	10	0	0	1.7	1	0	0	0	0	1	1	2	1
1475	2014	Chicago	Downstream		Resident	Lepomis	Bluegill	112	19.5	0.2	0.3	1.38797	1.02564	1.53846	19.5823	1.29186	373	M	100	0	0	0	0	1	2	0	0	0	0	1	1	2	1
1476	2014	Chicago	Downstream		Resident	Lepomis	Bluegill	120	26	0.3	0.5	1.50463	1.15385	1.92308	2067.07	3.31536	189	F	40	40	20	0	0	1.8	2	1	0	0	0	1	1	3	1
1477	2014	Chicago	Downstream		Resident	Lepomis	Pumpkinseed	105	18	0.1	0.3	1.55491	0.555556	1.66667	1.55	0.190332	575	M	100	0	0	0	0	1	1	0	0	0	1	1	1	3	1
1478	2014	Chicago	Downstream		Resident	Lepomis	Bluegill	96	12.5	0.1	0.3	1.41285	0.8	2.4	28.144	1.44939	536	M	80	20	0	0	0	1.2	1	0	0	0	0	1	1	2	1
1479	2014	Chicago	Downstream		Resident	Lepomis	Pumpkinseed	131	38.5	0.1	0.6	1.71256	0.25974	1.55844	1.55	0.190332	600	M	30	40	20	10	0	2.1	1	0	0	1	0	0	1	2	1
1480	2014	Chicago	Downstream		Resident	Lepomis	Pumpkinseed	111	21	0.1	0.3	1.5355	0.47619	1.42857	6.08854	0.784513	598	M	30	40	30	0	0	2	1	1	0	0	0	1	1	3	1
1481	2014	Chicago	Downstream		Resident	Lepomis	Pumpkinseed	114	22.1	0.3	0.5	1.49169	1.35747	2.26244	25.4895	1.40636	600	F	40	40	20	0	0	1.8	1	1	0	0	0	1	1	3	1
1482	2014	Chicago	Downstream		Resident	Lepomis	Bluegill	103	15.6	0.1	0.2	1.42762	0.641026	1.28205	62.9329	1.79888	396	M	100	0	0	0	0	1	2	0	0	0	0	1	0	1	1
1483	2014	Chicago	Downstream		Resident	Lepomis	Bluegill	124	30.1	0.1	0.4	1.57871	0.332226	1.3289	802.561	2.90448	368	M	60	30	10	0	0	1.5	1	1	0	0	0	0	1	2	1
1484	2014	Chicago	Downstream		Resident	Lepomis	Pumpkinseed	119	25.6	0.5	0.4	1.51914	1.95312	1.5625	1.55	0.190332	600	F	20	30	30	20	0	2.5	1	0	0	0	0	1	1	2	1
1485	2014	Chicago	Downstream		Resident	Lepomis	Pumpkinseed	106	18	0.1	0.3	1.51131	0.555556	1.66667	1.55	0.190332	600	F	30	50	20	0	0	1.9	1	1	0	0	0	1	1	3	1
1486	2014	Chicago	Downstream		Resident	Lepomis	Bluegill	97	15.2	0.1	0.2	1.66544	0.657895	1.31579	36.0011	1.55632	600	M	80	20	0	0	0	1.2	2	0	0	0	0	1	0	1	1
1487	2014	Chicago	Downstream		Resident	Lepomis	Bluegill	104	17	0.2	0.2	1.51129	1.17647	1.17647	1518.51	3.18142	416	M	80	20	0	0	0	1.2	1	0	0	0	0	0	0	0	0
1488	2014	Chicago	Downstream		Resident	Lepomis	Bluegill	101	14.1	0.2	0.3	1.36853	1.41844	2.12766	192.389	2.28418	498	F	20	40	30	10	0	2.3	2	0	0	0	0	1	1	2	1
1489	2014	Chicago	Downstream		Resident	Lepomis	Bluegill	106	18.2	0.05	0.3	1.52811	0.274725	1.64835	69.0928	1.83943	496	M	100	0	0	0	0	1	2	0	0	0	0	0	0	0	0
1490	2014	Chicago	Downstream		Resident	Lepomis	Pumpkinseed	96	14.2	0.1	0.2	1.605	0.704225	1.40845	3.05433	0.484916	457	M	20	70	10	0	0	1.9	1	1	0	0	0	1	0	2	1
1491	2014	Chicago	Downstream		Resident	Lepomis	Bluegill	117	26.6	0.1	0.4	1.66083	0.37594	1.50376	118.877	2.0751	331	M	90	10	0	0	0	1.1	1	0	0	0	0	0	0	0	0
1492	2014	Chicago	Upstream		Resident	Lepomis	Bluegill	119	21	0.2	0.4	1.24617	0.952381	1.90476	184.791	2.26668	551	F	10	20	40	30	0	2.9	2	0	0	0	1	0	1	2	1
1493	2014	Chicago	Upstream		Resident	Lepomis	Bluegill	140	48	0.6	0.5	1.74927	1.25	1.04167	52.6443	1.72135	600	F	20	40	40	0	0	2.2	1	0	0	0	0	1	1	2	1
1494	2014	Chicago	Upstream		Resident	Lepomis	Bluegill	201	179	1	2.2	2.20427	0.558659	1.22905	608.013	2.78391	600	M	40	30	30	0	0	1.9	2	0	0	0	0	1	1	2	1
1495	2014	Chicago	Upstream		Resident	Lepomis	Bluegill	95	17	0.2	0.1	1.9828	1.17647	0.588235	50.8287	1.70611	576	F	40	50	10	0	0	1.7	2	0	0	0	0	0	1	1	1
1496	2014	Chicago	Upstream		Resident	Lepomis	Bluegill	122	32	0.1	0.3	1.76226	0.3125	0.9375	18.8431	1.27515	600	M	40	40	20	0	0	1.8	2	0	0	0	0	0	0	0	0
1497	2014	Chicago	Upstream		Resident	Lepomis	Bluegill	83	5	0.1	0.1	0.874452	2	2				F	80	20	0	0	0	1.2	2	0	0	0	0	0	0	0	0
1498	2014	Chicago	Upstream		Resident	Lepomis	Bluegill	112	23	0.3	0.3	1.63709	1.30435	1.30435	10.3903	1.01663	600	F	30	40	30	0	0	2	2	0	0	0	0	0	1	1	1
1499	2014	Chicago	Upstream		Resident	Lepomis	Pumpkinseed	121	31	0.1	0.4	1.74987	0.322581	1.29032	6.25	0.79588	595	M	20	40	40	0	1	2.2	2	0	0	0	0	1	0	2	1
1500	2014	Chicago	Upstream		Resident	Lepomis	Pumpkinseed	98	15	0.1	0.2	1.59372	0.666667	1.33333	1.55	0.190332	501	M	70	30	0	0	0	1.3	1	0	0	0	1	0	1	2	1
1501	2014	Chicago	Upstream		Resident	Lepomis	Pumpkinseed	97	15	0.1	0.1	1.64352	0.666667	0.666667	1.55	0.190332	600	M	100	0	0	0	0	1	1	0	0	0	1	1	1	3	1
1502	2014	Chicago	Upstream		Resident	Lepomis	Pumpkinseed	116	20	0.1	0.4	1.28132	0.5	2	6.25	0.79588	573	M	80	20	0	0	0	1.2	1	1	0	0	1	1	1	4	1
1503	2014	Chicago	Upstream		Resident	Lepomis	Bluegill	81	6	0.1	0.1	1.12901	1.66667	1.66667	32.3746	1.5102	582	F	40	50	10	0	0	1.7	2	0	0	0	0	1	0	1	1
1504	2014	Chicago	Upstream		Resident	Lepomis	Bluegill	88	9	0.1	0.2	1.32067	1.11111	2.22222	210.494	2.32324	600	F	20	30	30	20	0	2.5	1	0	0	0	1	1	1	3	1
1505	2014	Chicago	Upstream		Resident	Lepomis	Pumpkinseed	104	19	0.2	0.4	1.68909	1.05263	2.10526	9.54479	0.979766	600	F	10	30	50	10	0	2.6	2	0	0	0	0	1	1	2	1
1506	2014	Chicago	Upstream		Resident	Lepomis	Bluegill	109	21	0.2	0.2	1.62159	0.952381	0.952381	1.55	0.190332	600	F	40	40	20	0	0	1.8	1	0	0	0	0	1	1	2	1
1507	2014	Chicago	Upstream		Resident	Lepomis	Bluegill	94	9	0.1	0.1	1.08357	1.11111	1.11111	58.9457	1.77045	600	M	90	10	0	0	0	1.1	1	0	0	0	0	0	0	0	0
1508	2014	Chicago	Upstream		Resident	Lepomis	Pumpkinseed	106	17	0.2	0.3	1.42735	1.17647	1.76471	6.25	0.79588	468	F	20	40	40	0	0	2.2	1	0	0	0	0	0	1	1	1
1509	2014	Chicago	Upstream		Resident	Lepomis	Pumpkinseed	102	23	0.5	0.4	2.16734	2.17391	1.73913	1.55	0.190332	284	F	10	50	30	10	0	2.4	1	0	0	0	1	1	1	3	1
1510	2014	Chicago	Upstream		Resident	Lepomis	Pumpkinseed	119	26	0.1	0.3	1.54288	0.384615	1.15385	6.25	0.79588	583	M	60	30	10	0	0	1.5	2	0	0	0	1	0	1	2	1
1511	2014	Chicago	Upstream		Resident	Lepomis	Pumpkinseed	120	31	0.3	0.5	1.79398	0.967742	1.6129	12.8587	1.1092	600	F	40	50	10	0	0	1.7	1	0	0	0	1	0	0	1	1
1512	2014	Chicago	Upstream		Resident	Lepomis	Pumpkinseed	126	35	0.1	0.4	1.74967	0.285714	1.14286	13.717	1.13726	600	M	70	20	10	0	0	1.4	1	1	0	0	0	0	0	1	1
1513	2014	Chicago	Upstream		Resident	Lepomis	Pumpkinseed	112	31	0.4	0.3	2.20652	1.29032	0.967742	22.3282	1.34885	600	F	20	30	30	20	0	2.5	1	0	0	0	0	1	1	2	1
1514	2014	Chicago	Upstream		Resident	Lepomis	Pumpkinseed	120	28	0.3	0.2	1.62037	1.07143	0.714286	2.67322	0.427034	577	F	20	50	30	0	0	2.1	2	0	0	0	0	1	1	2	1
1515	2014	Chicago	Upstream		Resident	Lepomis	Pumpkinseed	105	20	0.4	0.3	1.72768	2	1.5	103.149	2.01347	600	F	10	30	40	20	0	2.7	1	0	0	0	0	1	1	2	1
1516	2014	Chicago	Upstream		Resident	Lepomis	Bluegill	80	7	0.1	0.1	1.36719	1.42857	1.42857				F	40	50	10	0	0	1.7	2	0	0	0	0	1	1	2	1
1517	2014	Chicago	Upstream		Resident	Lepomis	Pumpkinseed	89	10	0.1	0.1	1.4185	1	1	1.55	0.190332	579	F	20	30	40	10	0	2.4	1	0	0	0	0	1	1	2	1
1518	2014	Chicago	Upstream		Resident	Lepomis	Pumpkinseed	122	30	0.3	0.4	1.65212	1	1.33333	17.8145	1.25077	600	F	20	40	30	10	0	2.3	2	0	0	0	0	1	1	2	1
1519	2014	Chicago	Upstream		Resident	Lepomis	Pumpkinseed	104	17	0.1	0.2	1.51129	0.588235	1.17647	8.06661	0.906691	600	F	30	20	20	30	0	2.5	1	0	0	0	0	0	0	0	0
1520	2014	Chicago	Upstream		Resident	Lepomis	Bluegill	114	23	0.1	0.3	1.55243	0.434783	1.30435	19.1699	1.28262	600	M	40	30	30	0	0	1.9	2	0	0	1	0	0	1	2	1
1521	2014	Chicago	Upstream		Resident	Lepomis	Pumpkinseed	106	19	0.3	0.2	1.59528	1.57895	1.05263	22.6899	1.35583	600	F	10	50	40	0	0	2.3	1	0	0	0	0	0	1	1	1
1522	2014	Chicago	Upstream		Resident	Lepomis	Pumpkinseed	116	24	0.3	0.3	1.53758	1.25	1.25	37.4803	1.5738	568	F	20	40	30	10	0	2.3	1	0	0	0	0	1	1	2	1
1523	2014	Chicago	Upstream		Resident	Lepomis	Bluegill	130	33	0.1	0.5	1.50205	0.30303	1.51515	29.9111	1.47583	512	F	10	30	40	20	0	2.7	1	0	0	0	0	1	1	2	1
1524	2014	Chicago	Upstream		Resident	Lepomis	Bluegill	107	17	0.1	0.1	1.38771	0.588235	0.588235	77.2155	1.8877	571	F	40	40	20	0	0	1.8	1	0	0	0	0	1	1	2	1
1525	2014	Chicago	Upstream		Resident	Lepomis	Pumpkinseed	98	15	0.1	0.1	1.59372	0.666667	0.666667	115.285	2.06177	600	M	40	40	20	0	0	1.8	1	0	0	1	0	0	0	1	1
1526	2014	Chicago	Upstream		Resident	Lepomis	Bluegill	100	13	0.05	0.2	1.3	0.384615	1.53846	85.7282	1.93312	600	M	100	0	0	0	0	1	1	0	0	0	0	1	1	2	1
1527	2014	Chicago	Upstream		Resident	Lepomis	Bluegill	122	28	0.1	0.3	1.54198	0.357143	1.07143	43.6505	1.63999	600	M	80	20	0	0	0	1.2	1	0	0	0	1	1	1	3	1
1528	2014	Chicago	Upstream		Resident	Lepomis	Pumpkinseed	108	20	0.1	0.1	1.58766	0.5	0.5	172.78	2.23749	400	M	40	30	30	0	0	1.9	1	0	0	0	0	0	1	1	1
1529	2014	Chicago	Upstream		Resident	Lepomis	Pumpkinseed	91	9.5	0.1	0.2	1.26066	1.05263	2.10526	138.849	2.14254	600	M	90	10	0	0	0	1.1	1	0	0	0	1	1	1	3	1
1530	2014	Chicago	Upstream		Resident	Lepomis	Pumpkinseed	79	8	0.1	0.1	1.62259	1.25	1.25	51.8693	1.71491	600	F	30	30	30	10	0	2.2	1	0	0	0	0	1	0	1	1
1531	2014	Chicago	Upstream		Resident	Lepomis	Bluegill	75	5	0.1	0.1	1.18519	2	2	17.5067	1.2432		M	40	50	10	0	0	1.7	2	1	0	0	0	1	0	2	1
1532	2014	Calumet	Downstream		Resident	Lepomis	Pumpkinseed	273	100	1.7	2.2	0.491487	1.7	2.2	48.5729	1.68639	600	F	50	30	20	0	0	1.7	4	0	0	0	0	1	1	2	1
1533	2014	Calumet	Downstream		Resident	Lepomis	Bluegill	127	35	0.1	0.4	1.70866	0.285714	1.14286	182.731	2.26181	600	M	50	30	20	0	0	1.7	1	0	0	0	0	0	0	0	0
1534	2014	Calumet	Downstream		Resident	Lepomis	Pumpkinseed	128	42	0.1	0.7	2.00272	0.238095	1.66667	51.7338	1.71377	600	M	80	20	0	0	1	1.2	1	0	0	0	0	0	0	1	1
1535	2014	Calumet	Downstream		Resident	Lepomis	Pumpkinseed	84	10	0.1	0.1	1.68718	1	1	67.4022	1.82867	600	F	30	40	30	0	0	2	2	0	0	0	0	0	1	1	1
1536	2014	Calumet	Downstream		Resident	Lepomis	Pumpkinseed	96	16	0.1	0.1	1.80845	0.625	0.625				M	40	50	10	0	0	1.7	1	1	0	0	0	1	0	2	1
1537	2014	Calumet	Downstream		Resident	Lepomis	Pumpkinseed	123	38	0.1	0.7	2.04206	0.263158	1.84211	1.55	0.190332	600	M	80	20	0	0	0	1.2	3	1	0	0	0	1	1	3	1
1538	2014	Calumet	Downstream		Resident	Lepomis	Pumpkinseed	154	79	0.2	1.9	2.16304	0.253165	2.40506	7.41786	0.870279	600	M	70	30	0	0	0	1.3	3	1	0	1	0	0	0	2	1
1539	2014	Calumet	Downstream		Resident	Lepomis	Bluegill	142	55	0.2	0.8	1.92087	0.363636	1.45455	177.164	2.24838	541	M	90	10	0	0	0	1.1	3	0	0	0	0	1	0	1	1
1540	2014	Calumet	Downstream		Resident	Lepomis	Pumpkinseed	162	87	0.2	2.1	2.04632	0.229885	2.41379	37.9172	1.57884	600	M	30	50	20	0	1	1.9	3	0	0	0	0	0	1	2	1
1541	2014	Calumet	Downstream		Resident	Lepomis	Pumpkinseed	113	26	0.7	0.5	1.80193	2.69231	1.92308	9.72998	0.988112	600	F	10	10	50	30	0	3	1	1	0	0	0	0	0	1	1
1542	2014	Calumet	Downstream		Resident	Lepomis	Pumpkinseed	110	23	0.5	0.3	1.72802	2.17391	1.30435	9.01303	0.954871	600	F	30	40	30	0	0	2	2	0	0	0	1	1	0	2	1
1543	2014	Calumet	Downstream		Resident	Lepomis	Pumpkinseed	113	25	0.1	0.2	1.73263	0.4	0.8	6.60271	0.819722	600	M	60	30	10	0	0	1.5	3	1	0	0	0	0	1	2	1
1544	2014	Calumet	Downstream		Resident	Lepomis	Bluegill	166	90	0.1	1.3	1.96752	0.111111	1.44444	158.29	2.19945	595	M	60	30	10	0	0	1.5	2	0	1	0	0	0	1	2	1
1545	2014	Calumet	Downstream		Resident	Lepomis	Pumpkinseed	155	85	0.1	2.4	2.28257	0.117647	2.82353	32.615	1.51342	600	M	70	30	0	0	0	1.3	3	1	0	0	0	0	1	2	1
1546	2014	Calumet	Downstream		Resident	Lepomis	Pumpkinseed	141	52	0.1	1.1	1.85501	0.192308	2.11538	10.295	1.01263	600	M	60	30	10	0	0	1.5	2	0	0	0	0	0	0	0	0
1547	2014	Calumet	Downstream		Resident	Lepomis	Pumpkinseed	99	14	0.05	0.1	1.44285	0.357143	0.714286	29.4349	1.46886		M	100	0	0	0	0	1	1	0	0	0	0	0	1	1	1
1548	2014	Calumet	Downstream		Resident	Lepomis	Pumpkinseed	136	54	0.1	0.8	2.14673	0.185185	1.48148	10.295	1.01263	600	M	60	30	10	0	0	1.5	1	0	0	0	0	0	0	0	0
1549	2014	Calumet	Downstream		Resident	Lepomis	Pumpkinseed	122	13.9	0.4	0.5	0.765483	2.8777	3.59712	4.79684	0.680955	600	F	10	40	40	10	0	2.5	1	0	0	0	0	1	1	2	1
1550	2014	Calumet	Downstream		Resident	Lepomis	Pumpkinseed	149	60	0.1	0.9	1.81381	0.166667	1.5	32.7082	1.51466	600	M	90	10	0	0	0	1.1	2	0	0	0	0	0	0	0	0
1551	2014	Calumet	Downstream		Resident	Lepomis	Pumpkinseed	127	36.5	0.3	0.7	1.78189	0.821918	1.91781	45.5822	1.6588	555	F	40	40	20	0	0	1.8	2	0	0	0	0	0	0	0	0
1552	2014	Calumet	Downstream		Resident	Lepomis	Pumpkinseed	115	30	0.1	0.4	1.97255	0.333333	1.33333	16.7903	1.22506	600	M	90	10	0	0	0	1.1	1	0	0	1	0	0	1	2	1
1553	2014	Calumet	Downstream		Resident	Lepomis	Pumpkinseed	133	53	0.8	1.3	2.25279	1.50943	2.45283	33.1893	1.521	600	F	50	30	20	0	0	1.7	1	0	0	0	0	0	1	1	1
1554	2014	Calumet	Downstream		Resident	Lepomis	Pumpkinseed	136	51	0.4	0.8	2.02747	0.784314	1.56863	3.3742	0.528171	600	F	30	40	30	0	0	2	2	0	0	0	0	0	0	0	0
1555	2014	Calumet	Downstream		Resident	Lepomis	Pumpkinseed	122	33	0.4	0.6	1.81733	1.21212	1.81818	13.8085	1.14015	600	F	10	20	70	0	1	2.6	2	0	0	0	0	0	0	1	1
1556	2014	Calumet	Downstream		Resident	Lepomis	Pumpkinseed	129	40	0.5	0.7	1.86333	1.25	1.75	243.11	2.3858	600	F	10	20	50	20	0	2.8	2	0	0	0	0	0	1	1	1
1557	2014	Calumet	Downstream		Resident	Lepomis	Bluegill	117	25	0.1	0.3	1.56093	0.4	1.2	161.196	2.20735	588	M	80	20	0	0	0	1.2	1	1	0	0	0	0	1	2	1
1558	2014	Calumet	Downstream		Resident	Lepomis	Pumpkinseed	111	23	0.2	0.1	1.68174	0.869565	0.434783	202.786	2.30704	600	F	30	50	20	0	0	1.9	1	0	0	0	0	0	0	0	0
1559	2014	Calumet	Downstream		Resident	Lepomis	Pumpkinseed	139	54	0.1	0.6	2.01071	0.185185	1.11111	88.7287	1.94806	600	M	50	50	0	0	0	1.5	1	0	0	0	0	0	1	1	1
1560	2014	Calumet	Downstream		Resident	Lepomis	Pumpkinseed	129	37	0.5	0.3	1.72358	1.35135	0.810811	10.4274	1.01818	600	F	20	40	30	10	0	2.3	2	1	0	0	0	1	1	3	1
1561	2014	Calumet	Downstream		Resident	Lepomis	Pumpkinseed	142	49	0.9	0.7	1.71132	1.83673	1.42857	24.3844	1.38711	600	F	10	30	50	10	0	2.6	1	0	0	0	0	0	0	0	0
1562	2014	Calumet	Downstream		Resident	Lepomis	Pumpkinseed	162	94	1.9	3.1	2.21097	2.02128	3.29787	10.8049	1.03362	386	F	20	20	50	10	0	2.5	2	1	0	0	0	0	1	2	1
1563	2014	Calumet	Downstream		Resident	Lepomis	Bluegill	160	62	1	0.8	1.51367	1.6129	1.29032	3132.65	3.49591	324	F	20	30	40	10	0	2.4	2	1	0	0	0	0	0	1	1
1564	2014	Calumet	Downstream		Resident	Lepomis	Pumpkinseed	167	110	0.2	2	2.3618	0.181818	1.81818	46.2571	1.66518	137	M	50	30	20	0	0	1.7	3	1	0	0	0	0	0	1	1
1565	2014	Calumet	Downstream		Resident	Lepomis	Pumpkinseed	127	40	0.4	0.6	1.95276	1	1.5	9.75533	0.989242	600	F	20	40	30	10	0	2.3	1	0	0	0	0	0	0	0	0
1566	2014	Calumet	Downstream		Resident	Lepomis	Pumpkinseed	123	33	0.3	0.3	1.77337	0.909091	0.909091	18.8182	1.27458	419	F	20	30	30	20	0	2.5	1	0	0	0	0	0	1	1	1
1567	2014	Calumet	Downstream		Resident	Lepomis	Pumpkinseed	117	28	0.4	0.3	1.74824	1.42857	1.07143	48.765	1.68811	535	F	10	30	40	20	1	2.7	2	0	0	0	0	0	1	2	1
1568	2014	Calumet	Downstream		Resident	Lepomis	Bluegill	117	24	0.1	0.3	1.49849	0.416667	1.25	1.55	0.190332	600	M	50	40	10	0	0	1.6	2	1	0	0	0	0	0	1	1
1569	2014	Calumet	Downstream		Resident	Lepomis	Pumpkinseed	86	11	0.1	0.1	1.72941	0.909091	0.909091				F	40	50	10	0	0	1.7	1	0	0	0	0	0	0	0	0
1570	2014	Calumet	Downstream		Resident	Lepomis	Pumpkinseed	90	13	0.1	0.1	1.78326	0.769231	0.769231	37.6515	1.57578	600	M	100	0	0	0	0	1	1	0	0	0	0	0	0	0	0
1571	2014	Calumet	Downstream		Resident	Lepomis	Pumpkinseed	86	11	0.1	0.2	1.72941	0.909091	1.81818	19.4733	1.28944	600	F	10	40	40	10	0	2.5	1	0	0	0	0	0	0	0	0
1572	2014	Calumet	Upstream		Resident	Lepomis	Pumpkinseed	146	65.1	0.2	0.8	2.09181	0.30722	1.22888	4.3184	0.635323	301	M	50	40	10	0	0	1.6	2	0	0	0	0	0	0	0	0
1573	2014	Calumet	Upstream		Resident	Lepomis	Pumpkinseed	135	37.7	0.1	0.4	1.53229	0.265252	1.06101	1.55	0.190332	600	M	30	50	20	0	1	1.9	1	0	0	0	0	0	0	1	1
1574	2014	Calumet	Downstream		Resident	Lepomis	Bluegill	127	30.2	0.04	0.3	1.47433	0.13245	0.993377	1.55	0.190332	312	M	80	20	0	0	0	1.2	2	0	0	0	0	0	0	0	0
1575	2014	Calumet	Upstream		Resident	Lepomis	Pumpkinseed	126	34.6	0.4	0.3	1.72967	1.15607	0.867052	17.2469	1.23671	600	F	20	30	40	10	0	2.4	1	0	0	0	0	0	0	0	0
1576	2014	Calumet	Upstream		Resident	Lepomis	Pumpkinseed	126	32.8	0.4	0.3	1.63969	1.21951	0.914634	1.55	0.190332	571	F	20	40	30	10	0	2.3	1	0	0	0	0	0	0	0	0
1577	2014	Calumet	Upstream		Resident	Lepomis	Pumpkinseed	105	19.2	0.2	0.2	1.65857	1.04167	1.04167	7.97202	0.901569	493	F	10	20	50	20	0	2.8	1	0	0	0	0	1	0	1	1
1578	2014	Calumet	Upstream		Resident	Lepomis	Pumpkinseed	160	73.7	1	0.8	1.79932	1.35685	1.08548	1.55	0.190332	455	F	30	50	10	10	1	2	1	0	0	0	0	0	0	1	1
1579	2014	Calumet	Upstream		Resident	Lepomis	Pumpkinseed	151	67.9	1.2	1	1.97215	1.7673	1.47275	3.69327	0.56741	580	F	20	30	50	0	0	2.3	1	0	0	0	0	0	1	1	1
1580	2014	Calumet	Upstream		Resident	Lepomis	Pumpkinseed	157	67.6	0.3	0.8	1.74682	0.443787	1.18343	1.55	0.190332	313	M	80	10	10	0	0	1.3	1	0	0	1	0	0	0	1	1
1581	2014	Calumet	Downstream		Resident	Lepomis	Bluegill	145	44.4	0.7	0.4	1.45639	1.57658	0.900901	1.55	0.190332	345	F	10	20	30	40	0	3	2	0	0	0	0	0	0	0	0
1582	2014	Calumet	Upstream		Resident	Lepomis	Pumpkinseed	147	52.4	0.1	0.6	1.6496	0.19084	1.14504	1.55	0.190332	552	M	80	20	0	0	0	1.2	1	0	0	0	0	0	0	0	0
1583	2014	Calumet	Upstream		Resident	Lepomis	Pumpkinseed	131	40.5	0.1	0.4	1.80153	0.246914	0.987654	1.55	0.190332	518	M	80	20	0	0	1	1.2	1	1	0	0	0	0	0	2	1
1584	2014	Calumet	Downstream		Resident	Lepomis	Bluegill	150	48.8	0.2	0.5	1.44593	0.409836	1.02459	1.55	0.190332	332	M	70	30	0	0	0	1.3	2	0	0	0	0	1	0	1	1
1585	2014	Calumet	Upstream		Resident	Lepomis	Pumpkinseed	143	50.4	0.6	0.5	1.72354	1.19048	0.992063	10.6147	1.02591	419	F	20	50	30	0	0	2.1	1	0	0	0	0	0	0	0	0
1586	2014	Calumet	Upstream		Resident	Lepomis	Pumpkinseed	135	44.4	0.1	0.4	1.8046	0.225225	0.900901	1.55	0.190332	459	M	60	30	10	0	0	1.5	1	0	0	0	0	1	0	1	1
1587	2014	Calumet	Upstream		Resident	Lepomis	Pumpkinseed	124	34.4	0.4	0.3	1.80424	1.16279	0.872093	5.08261	0.706087	361	F	10	20	50	20	0	2.8	1	1	0	0	0	0	0	1	1
1588	2014	Calumet	Upstream		Resident	Lepomis	Pumpkinseed	129	39	0.1	0.5	1.81675	0.25641	1.28205	3.24463	0.511166	582	M	50	40	10	0	0	1.6	1	0	0	0	0	0	0	0	0
1589	2014	Calumet	Upstream		Resident	Lepomis	Pumpkinseed	125	36.7	0.1	0.4	1.87904	0.27248	1.08992	3.53123	0.547926	592	M	30	50	20	0	1	1.9	1	0	0	0	0	0	0	1	1
1590	2014	Calumet	Upstream		Resident	Lepomis	Pumpkinseed	131	38.4	0.1	0.4	1.70812	0.260417	1.04167	9.34416	0.97054	445	M	90	10	0	0	0	1.1	1	0	0	0	0	0	0	0	0
1591	2014	Calumet	Upstream		Resident	Lepomis	Pumpkinseed	137	47.4	0.1	0.3	1.84339	0.21097	0.632911	1.55	0.190332	596	M	70	20	10	0	0	1.4	1	1	0	0	0	0	0	1	1
1592	2014	Calumet	Upstream		Resident	Lepomis	Pumpkinseed	111	23.8	0.02	0.2	1.74024	0.0840336	0.840336	7.50847	0.875551	498	M	90	10	0	0	1	1.1	2	0	0	0	0	0	0	1	1
1593	2014	Calumet	Upstream		Resident	Lepomis	Pumpkinseed	141	54.4	0.7	0.6	1.94062	1.28676	1.10294	1.55	0.190332	573	F	10	30	50	10	0	2.6	1	0	0	0	0	0	0	0	0
1594	2014	Calumet	Upstream		Resident	Lepomis	Pumpkinseed	115	24.2	0.3	0.3	1.59119	1.23967	1.23967	1.55	0.190332	457	F	20	30	30	20	0	2.5	1	0	0	0	0	0	0	0	0
1595	2014	Calumet	Upstream		Resident	Lepomis	Pumpkinseed	138	48.2	0.1	0.5	1.83404	0.207469	1.03734	1.55	0.190332	530	M	70	20	10	0	0	1.4	2	0	0	0	0	0	0	0	0
1596	2014	Calumet	Upstream		Resident	Lepomis	Pumpkinseed	110	20.7	0.3	0.2	1.55522	1.44928	0.966184	5.94196	0.77393	428	F	20	30	30	20	0	2.5	1	0	0	0	0	1	0	1	1
1597	2014	Calumet	Upstream		Resident	Lepomis	Pumpkinseed	125	34.5	0.5	0.3	1.7664	1.44928	0.869565	1.55	0.190332	514	F	40	40	20	0	0	1.8	1	1	0	0	1	0	0	2	1
1598	2014	Calumet	Upstream		Resident	Lepomis	Pumpkinseed	120	31.5	0.4	0.3	1.82292	1.26984	0.952381	1.55	0.190332	520	F	20	50	30	0	0	2.1	1	0	0	0	0	0	0	0	0
1599	2014	Calumet	Downstream		Resident	Lepomis	Bluegill	109	18.4	0.05	0.3	1.42082	0.271739	1.63043	49.0526	1.69066	512	M	100	0	0	0	0	1	2	1	0	0	0	0	0	1	1
1600	2014	Calumet	Upstream		Resident	Lepomis	Pumpkinseed	127	35.7	0.6	0.4	1.74284	1.68067	1.12045	7.94057	0.899852	600	F	10	40	40	10	1	2.5	1	0	0	0	0	0	0	1	1
1601	2014	Calumet	Upstream		Resident	Lepomis	Pumpkinseed	130	42	0.5	0.5	1.9117	1.19048	1.19048	5.34988	0.728344	542	F	10	30	40	20	0	2.7	2	1	0	0	0	0	1	2	1
1602	2014	Calumet	Upstream		Resident	Lepomis	Pumpkinseed	120	30	0.04	0.3	1.73611	0.133333	1	1.55	0.190332	600	M	80	20	0	0	0	1.2	4	1	0	0	0	0	0	1	1
1603	2014	Calumet	Upstream		Resident	Lepomis	Pumpkinseed	116	27.5	0.1	0.3	1.76181	0.363636	1.09091	6.99116	0.844549	600	M	60	30	10	0	0	1.5	2	1	0	0	0	0	0	1	1
1604	2014	Calumet	Upstream		Resident	Lepomis	Pumpkinseed	129	40.3	0.5	0.5	1.87731	1.24069	1.24069	19.6121	1.29252	566	F	20	30	40	10	0	2.4	1	0	0	0	0	0	0	0	0
1605	2014	Calumet	Upstream		Resident	Lepomis	Pumpkinseed	116	28	0.3	0.3	1.79384	1.07143	1.07143	4.5834	0.661188	600	F	20	40	40	0	0	2.2	1	0	0	0	0	0	0	0	0
1606	2014	Calumet	Upstream		Resident	Lepomis	Pumpkinseed	107	19.3	0.2	0.2	1.57545	1.03627	1.03627	1.55	0.190332	600	F	40	50	10	0	0	1.7	1	0	0	0	0	0	0	0	0
1607	2014	Calumet	Downstream		Resident	Lepomis	Bluegill	94	11.7	0.1	0.2	1.40865	0.854701	1.7094	40.3159	1.60548	600	F	60	40	0	0	1	1.4	2	0	0	0	0	0	0	1	1
1608	2014	Calumet	Upstream		Resident	Lepomis	Pumpkinseed	122	31.5	0.5	0.5	1.73473	1.5873	1.5873	38.4826	1.58526	503	F	10	30	50	10	0	2.6	2	0	0	0	0	0	0	0	0
1609	2014	Calumet	Upstream		Resident	Lepomis	Pumpkinseed	128	37.5	0.5	0.5	1.78814	1.33333	1.33333	1.55	0.190332	600	F	10	20	50	20	0	2.8	3	0	0	0	0	1	0	1	1
1610	2014	Calumet	Upstream		Resident	Lepomis	Pumpkinseed	86	9.7	0.1	0.1	1.52502	1.03093	1.03093	16.551	1.21882	521	F	20	40	30	10	0	2.3	1	0	0	0	0	0	1	1	1
1611	2014	Calumet	Upstream		Resident	Lepomis	Pumpkinseed	126	34.8	0.4	0.3	1.73967	1.14943	0.862069	23.1052	1.36371	356	F	20	40	30	10	0	2.3	1	0	0	0	0	0	0	0	0
1653	2014	Cuyahoga	Baseline	Baseline	Caged	Lepomis	Bluegill	105	20	0.1	0.2	1.72768	0.5	1	73.1566	1.86425	285	M	100	0	0	0	0	1	2	1	0	0	0	1	1	3	1
1654	2014	Cuyahoga	Baseline	Baseline	Caged	Lepomis	Bluegill	125	35	0.8	0.4	1.792	2.28571	1.14286	7257.04	3.86076	92	F	10	20	30	40	0	3	1	0	0	0	0	0	1	1	1
1655	2014	Cuyahoga	Baseline	Baseline	Caged	Lepomis	Bluegill	100	17	0.1	0.1	1.7	0.588235	0.588235	62.8965	1.79863		M	30	30	30	10	0	2.2	1	0	0	1	0	1	1	3	1
1656	2014	Cuyahoga	Baseline	Baseline	Caged	Lepomis	Bluegill	94	12	0.2	0.1	1.44477	1.66667	0.833333	539.833	2.73226		F	30	20	30	20	0	2.4	1	0	0	0	0	1	1	2	1
1657	2014	Cuyahoga	Baseline	Baseline	Caged	Lepomis	Bluegill	98	15	0.1	0.1	1.59372	0.666667	0.666667	206.015	2.3139		M	60	30	10	0	0	1.5	1	0	0	0	0	0	1	1	1
1658	2014	Cuyahoga	Baseline	Baseline	Caged	Lepomis	Bluegill	151	61	0.8	0.5	1.77174	1.31148	0.819672	1410.79	3.14946	124	F	10	40	50	0	0	2.4	1	0	0	0	0	0	0	0	0
1659	2014	Cuyahoga	Baseline	Baseline	Caged	Lepomis	Bluegill	140	49	0.6	0.5	1.78571	1.22449	1.02041	89.0583	1.94967	343	M	20	40	40	0	0	2.2	1	0	0	0	1	1	1	3	1
1660	2014	Cuyahoga	Baseline	Baseline	Caged	Lepomis	Bluegill	139	48	1.6	0.6	1.7873	3.33333	1.25	6118.98	3.78668	543	F	0	0	10	90	0	3.9	1	0	0	0	0	1	1	2	1
1661	2014	Cuyahoga	Baseline	Baseline	Caged	Lepomis	Bluegill	85	10	0.1	0.1	1.62833	1	1	85.9742	1.93437	330	F	40	40	20	0	0	1.8	1	1	0	0	0	0	0	1	1
1662	2014	Cuyahoga	Baseline	Baseline	Caged	Lepomis	Bluegill	103	17	0.1	0.1	1.55574	0.588235	0.588235	40.4493	1.60691	252	M	30	40	30	0	0	2	1	0	0	0	0	0	0	0	0
1663	2014	Cuyahoga	Baseline	Baseline	Caged	Lepomis	Bluegill	105	19	0.1	0.1	1.64129	0.526316	0.526316	77.4117	1.88881	168	M	40	20	20	20	0	2.2	2	0	0	0	0	0	0	0	0
1664	2014	Cuyahoga	Baseline	Baseline	Caged	Lepomis	Bluegill	139	50	0.3	0.5	1.86177	0.6	1	149.621	2.17499	10	M	30	40	30	0	0	2	1	0	0	0	1	1	1	3	1
1665	2014	Cuyahoga	Baseline	Baseline	Caged	Lepomis	Bluegill	114	23	0.5	0.3	1.55243	2.17391	1.30435	2361.78	3.37324	182	F	10	10	60	20	0	2.9	1	1	0	0	0	1	1	3	1
1666	2014	Cuyahoga	Baseline	Baseline	Caged	Lepomis	Bluegill	104	22	0.1	0.2	1.95579	0.454545	0.909091	72.9019	1.86274	166	M	60	30	0	10	0	1.6	1	0	0	0	0	0	0	0	0
1667	2014	Cuyahoga	Baseline	Baseline	Caged	Lepomis	Bluegill	119	26	0.1	0.5	1.54288	0.384615	1.92308	122.834	2.08932	77	M	60	20	10	10	0	1.7	1	0	0	0	0	1	1	2	1
1668	2014	Cuyahoga	Baseline	Baseline	Caged	Lepomis	Bluegill	131	37	0.5	0.3	1.64584	1.35135	0.810811	915.868	2.96183	142	F	20	50	30	0	0	2.1	1	0	0	0	0	0	1	1	1
1669	2014	Cuyahoga	Baseline	Baseline	Caged	Lepomis	Bluegill	140	49	0.1	0.5	1.78571	0.204082	1.02041	311.501	2.49346	407	M	50	20	20	10	0	1.9	2	0	0	0	0	0	0	0	0
1670	2014	Cuyahoga	Baseline	Baseline	Caged	Lepomis	Bluegill	132	44	0.5	0.6	1.91307	1.13636	1.36364	337.708	2.52854	193	M	70	30	0	0	0	1.3	1	0	0	0	0	1	1	2	1
1671	2014	Cuyahoga	Baseline	Baseline	Caged	Lepomis	Bluegill	100	18	0.2	0.2	1.8	1.11111	1.11111	55.612	1.74517	460	F	20	50	20	10	0	2.2	2	0	0	0	0	0	1	1	1
1672	2014	Cuyahoga	Baseline	Baseline	Caged	Lepomis	Bluegill	110	18	0.4	0.2	1.35237	2.22222	1.11111	4835.58	3.68445	254	F	20	30	40	10	0	2.4	1	0	0	0	0	1	1	2	1
1673	2014	Cuyahoga	Baseline	Baseline	Caged	Lepomis	Bluegill	111	24	0.1	0.2	1.75486	0.416667	0.833333	52.0324	1.71627		M	60	30	10	0	0	1.5	2	1	0	0	0	0	0	1	1
1674	2014	Cuyahoga	Baseline	Baseline	Caged	Lepomis	Bluegill	104	24	0.1	0.2	2.13359	0.416667	0.833333	308.998	2.48996	291	M	20	40	30	10	0	2.3	2	1	0	0	0	0	0	1	1
1675	2014	Cuyahoga	Baseline	Baseline	Caged	Lepomis	Bluegill	156	73	0.7	0.7	1.92287	0.958904	0.958904	219.018	2.34048	177	M	20	50	30	0	0	2.1	1	0	0	0	0	1	1	2	1
1676	2014	Cuyahoga	Baseline	Baseline	Caged	Lepomis	Bluegill	137	45	1.1	0.4	1.75005	2.44444	0.888889	7640.15	3.8831	450	F	20	40	30	10	0	2.3	1	0	0	0	0	1	0	1	1
1677	2014	Cuyahoga	Baseline	Baseline	Caged	Lepomis	Bluegill	125	37	0.6	0.3	1.8944	1.62162	0.810811	137.602	2.13862	447	M	10	20	20	50	1	3.1	4	1	0	0	0	0	0	2	1
1678	2014	Cuyahoga	Baseline	Baseline	Caged	Lepomis	Bluegill	140	53	2.2	0.7	1.93149	4.15094	1.32075	8000	3.90309	520	F	0	10	30	60	0	3.5	3	0	0	0	0	0	1	1	1
1679	2014	Cuyahoga	Baseline	Baseline	Caged	Lepomis	Bluegill	96	15	0.1	0.1	1.69542	0.666667	0.666667	1194.86	3.07732	94	M	80	0	0	20	0	1.6	1	0	0	0	0	0	0	0	0
1680	2014	Cuyahoga	Baseline	Baseline	Caged	Lepomis	Bluegill	131	39	1.1	0.5	1.73481	2.82051	1.28205	3911.18	3.59231	414	F	10	0	20	70	0	3.5	1	0	0	0	0	1	1	2	1
1681	2014	Cuyahoga	Baseline	Baseline	Caged	Lepomis	Bluegill	113	25	0.1	0.2	1.73263	0.4	0.8	188.332	2.27492	474	M	30	40	30	0	0	2	2	0	0	0	0	0	0	0	0
1682	2014	Cuyahoga	Baseline	Baseline	Caged	Lepomis	Bluegill	106	21	0.5	0.3	1.7632	2.38095	1.42857	67.9448	1.83216	239	M	30	60	10	0	0	1.8	1	0	0	0	0	0	1	1	1
1683	2014	Cuyahoga	Baseline	Baseline	Caged	Lepomis	Bluegill	130	39	0.3	0.4	1.77515	0.769231	1.02564	5817.81	3.76476	254	M	20	40	40	0	0	2.2	1	0	0	0	0	1	1	2	1
1684	2014	Cuyahoga	Baseline	Baseline	Caged	Lepomis	Bluegill	103	19	0.3	0.1	1.73877	1.57895	0.526316	5430.12	3.73481	232	F	20	30	40	10	0	2.4	1	1	0	0	0	0	0	1	1
1685	2014	Cuyahoga	Baseline	Baseline	Caged	Lepomis	Bluegill	105	19	0.3	0.3	1.64129	1.57895	1.57895	101.119	2.00483		F	30	30	40	0	0	2.1	1	0	0	0	0	1	1	2	1
1686	2014	Cuyahoga	Baseline	Baseline	Caged	Lepomis	Bluegill	130	36	1.1	0.4	1.6386	3.05556	1.11111	8000	3.90309	451	F	0	10	20	70	0	3.6	1	0	0	0	0	1	0	1	1
1687	2014	Cuyahoga	Baseline	Baseline	Caged	Lepomis	Bluegill	136	51	0.8	0.7	2.02747	1.56863	1.37255	118.515	2.07377	114	M	60	30	10	0	0	1.5	1	0	0	0	0	1	0	1	1
1688	2014	Cuyahoga	Baseline	Baseline	Caged	Lepomis	Bluegill	116	25	0.1	0.1	1.60164	0.4	0.4	679.053	2.8319	203	M	30	30	20	20	0	2.3	1	0	0	0	1	1	1	3	1
1689	2014	Cuyahoga	Baseline	Baseline	Caged	Lepomis	Bluegill	124	28	0.1	0.1	1.46856	0.357143	0.357143	350.247	2.54437	132	F	20	30	40	10	0	2.4	1	0	0	0	0	0	1	1	1
1690	2014	Cuyahoga	Baseline	Baseline	Caged	Lepomis	Bluegill	116	22	0.1	0.1	1.40945	0.454545	0.454545	66.5513	1.82316		M	90	10	0	0	0	1.1	1	0	0	0	0	0	1	1	1
1691	2014	Cuyahoga	Baseline	Baseline	Caged	Lepomis	Bluegill	111	25	0.3	0.1	1.82798	1.2	0.4	67.3102	1.82808	287	M	10	30	40	20	0	2.7	3	0	0	0	0	0	0	0	0
1692	2014	Cuyahoga	Baseline	Baseline	Caged	Lepomis	Bluegill	148	58	0.4	0.2	1.78913	0.689655	0.344828	8000	3.90309	299	F	20	30	30	20	0	2.5	1	0	0	0	0	0	1	1	1
1693	2014	Cuyahoga	Baseline	Baseline	Caged	Lepomis	Bluegill	133	55	0.1	0.1	2.3378	0.181818	0.181818	1.55	0.190332	257	M	30	40	20	10	0	2.1	2	0	0	0	0	0	0	0	0
1694	2014	Cuyahoga	Baseline	Baseline	Caged	Lepomis	Bluegill	97	14	0.05	0.1	1.53396	0.357143	0.714286	63.0906	1.79996		M	100	0	0	0	0	1	1	0	0	0	0	0	0	0	0
1695	2014	Cuyahoga	Baseline	Baseline	Caged	Lepomis	Bluegill	110	23	0.1	0.1	1.72802	0.434783	0.434783	108.363	2.03488	190	F	20	20	40	20	0	2.6	1	0	0	0	0	0	0	0	0
1696	2014	Cuyahoga	Baseline	Baseline	Caged	Lepomis	Bluegill	98	17	0.2	0.1	1.80622	1.17647	0.588235	89.8511	1.95352	255	F	20	30	50	0	0	2.3	1	0	0	0	0	1	1	2	1
1697	2014	Cuyahoga	Baseline	Baseline	Caged	Lepomis	Bluegill	115	23	0.3	0.1	1.51229	1.30435	0.434783	3866.39	3.58731	326	F	10	30	50	10	0	2.6	1	0	0	0	0	0	1	1	1
1699	2014	Cuyahoga	Baseline	Baseline	Caged	Lepomis	Bluegill	130	42	0.5	0.3	1.9117	1.19048	0.714286	5265.33	3.72143	493	F	0	0	20	80	0	3.8	1	0	0	0	0	0	0	0	0
1700	2014	Cuyahoga	Baseline	Baseline	Caged	Lepomis	Bluegill	126	36	1.1	0.5	1.79966	3.05556	1.38889	8000	3.90309	350	F	0	10	80	10	0	3	1	1	0	0	0	1	1	3	1
1701	2014	Cuyahoga	Baseline	Baseline	Caged	Lepomis	Bluegill	103	15	0.1	0.1	1.37271	0.666667	0.666667	1.55	0.190332	206	M	40	50	10	0	0	1.7	1	0	0	1	0	0	0	1	1
1702	2014	Cuyahoga	Baseline	Baseline	Caged	Lepomis	Bluegill	116	37	0.5	0.3	2.37043	1.35135	0.810811	1.55	0.190332	401	M	10	40	40	10	0	2.5	1	0	0	0	0	0	0	0	0
1703	2014	Cuyahoga	Baseline	Baseline	Caged	Lepomis	Bluegill	97	17	0.2	0.1	1.86266	1.17647	0.588235	58.5999	1.7679	110	F	20	30	30	20	0	2.5	1	1	0	0	0	0	0	1	1
1704	2014	Cuyahoga	Baseline	Baseline	Caged	Lepomis	Bluegill	95	16	0.2	0.1	1.86616	1.25	0.625	812.504	2.90983	388	F	30	40	20	10	0	2.1	1	0	0	0	0	1	0	1	1
1705	2014	Cuyahoga	Baseline	Baseline	Caged	Lepomis	Bluegill	136	48	3.3	0.5	1.9082	6.875	1.04167	3.01651	0.479505	582	F	10	0	10	80	0	3.6	2	0	0	0	0	1	0	1	1
1706	2014	Cuyahoga	Baseline	Baseline	Caged	Lepomis	Bluegill	121	33	0.3	0.2	1.86276	0.909091	0.606061	53.1505	1.72551	302	M	10	50	30	10	0	2.4	1	0	0	0	0	0	0	0	0
1707	2014	Cuyahoga	Baseline	Baseline	Caged	Lepomis	Bluegill	130	44	0.3	0.3	2.00273	0.681818	0.681818	747.412	2.87356	202	M	20	30	40	10	0	2.4	2	0	0	0	0	0	0	0	0
1708	2014	Cuyahoga	Upstream		Resident	Lepomis	Bluegill	158	61	0.9	0.5	1.54653	1.47541	0.819672	8000	3.90309	600	F	20	40	30	10	0	2.3	1	0	0	0	0	0	0	0	0
1709	2014	Cuyahoga	Upstream		Resident	Lepomis	Bluegill	173	81	0.3	0.7	1.5644	0.37037	0.864198	52.0274	1.71623	600	M	50	40	10	0	0	1.6	1	0	0	0	0	0	0	0	0
1710	2014	Cuyahoga	Upstream		Resident	Lepomis	Bluegill	189	120	0.3	1.2	1.77744	0.25	1	36.307	1.55999	325	M	40	40	20	0	0	1.8	1	0	0	0	0	0	0	0	0
1711	2014	Cuyahoga	Upstream		Resident	Lepomis	Bluegill	191	116	0.9	1	1.66478	0.775862	0.862069	131.7	2.11959	600	M	30	30	30	10	1	2.2	1	0	0	0	0	0	0	1	1
1712	2014	Cuyahoga	Upstream		Resident	Lepomis	Bluegill	185	116	0.3	1.1	1.83207	0.258621	0.948276	69.3321	1.84093	600	M	80	20	0	0	0	1.2	1	0	0	0	0	0	1	1	1
1713	2014	Cuyahoga	Upstream		Resident	Lepomis	Bluegill	158	63	0.1	0.5	1.59724	0.15873	0.793651	34.6931	1.54024	560	M	100	0	0	0	0	1	1	0	0	0	0	0	1	1	1
1714	2014	Cuyahoga	Upstream		Resident	Lepomis	Bluegill	200	119	1.9	1.3	1.4875	1.59664	1.09244	8000	3.90309	493	F	10	20	60	10	0	2.7	1	1	0	0	0	0	1	2	1
1715	2014	Cuyahoga	Upstream		Resident	Lepomis	Bluegill	167	77	0.1	0.6	1.65326	0.12987	0.779221	990.399	2.99581	600	M	60	40	0	0	0	1.4	1	0	0	0	0	0	1	1	1
1716	2014	Cuyahoga	Upstream		Resident	Lepomis	Bluegill	176	88	0.1	0.9	1.61415	0.113636	1.02273	18.8733	1.27585	103	M	80	20	0	0	0	1.2	1	0	0	0	0	1	1	2	1
1717	2014	Cuyahoga	Upstream		Resident	Lepomis	Bluegill	182	106	0.2	0.9	1.75829	0.188679	0.849057	91.4658	1.96126	507	M	70	20	10	0	0	1.4	2	0	0	0	0	1	1	2	1
1718	2014	Cuyahoga	Upstream		Resident	Lepomis	Bluegill	178	112	0.3	1	1.9859	0.267857	0.892857	34.2922	1.5352	438	M	50	40	10	0	0	1.6	1	1	0	0	1	0	1	3	1
1719	2014	Cuyahoga	Upstream		Resident	Lepomis	Bluegill	165	70	1.4	0.7	1.55828	2	1	8000	3.90309	600	F	0	20	80	0	0	2.8	1	0	0	0	0	1	1	2	1
1720	2014	Cuyahoga	Upstream		Resident	Lepomis	Bluegill	161	66	0.1	0.5	1.58149	0.151515	0.757576	24.7955	1.39437	578	M	80	20	0	0	0	1.2	1	0	0	0	0	0	1	1	1
1721	2014	Cuyahoga	Upstream		Resident	Lepomis	Bluegill	165	75	0.9	0.7	1.66959	1.2	0.933333	5177.72	3.71414	600	F	10	30	60	0	0	2.5	1	0	0	0	0	1	1	2	1
1722	2014	Cuyahoga	Upstream		Resident	Lepomis	Bluegill	170	84	1.5	1.3	1.70975	1.78571	1.54762	8000	3.90309	600	F	10	30	40	20	0	2.7	1	0	0	0	0	1	1	2	1
1723	2014	Cuyahoga	Upstream		Resident	Lepomis	Bluegill	178	95	1.2	1	1.68447	1.26316	1.05263	2678.39	3.42787	577	F	20	30	50	0	0	2.3	1	0	0	0	0	1	1	2	1
1724	2014	Cuyahoga	Upstream		Resident	Lepomis	Bluegill	168	78	1.2	0.7	1.645	1.53846	0.897436	7418.22	3.8703	600	F	30	40	20	10	0	2.1	1	0	0	0	0	1	1	2	1
1725	2014	Cuyahoga	Upstream		Resident	Lepomis	Bluegill	159	61	0.6	0.6	1.51753	0.983607	0.983607	211.216	2.32473	600	F	10	20	50	20	0	2.8	1	1	0	0	1	1	1	4	1
1726	2014	Cuyahoga	Upstream		Resident	Lepomis	Bluegill	150	53	0.5	0.5	1.57037	0.943396	0.943396	56.0949	1.74892	600	F	20	30	40	10	0	2.4	1	0	0	0	0	0	1	1	1
1727	2014	Cuyahoga	Upstream		Resident	Lepomis	Bluegill	179	103	0.1	1.6	1.79588	0.0970874	1.5534	204.218	2.31009	10	M	60	30	10	0	0	1.5	2	0	0	0	0	0	1	1	1
1728	2014	Cuyahoga	Upstream		Resident	Lepomis	Bluegill	171	80	1.5	1	1.59993	1.875	1.25	6546.79	3.81603	600	F	10	30	50	10	0	2.6	2	0	0	0	0	0	1	1	1
1729	2014	Cuyahoga	Upstream		Resident	Lepomis	Bluegill	160	59	0.4	0.4	1.44043	0.677966	0.677966	90.3834	1.95609	557	F	10	10	70	10	0	2.8	1	0	0	0	0	1	0	1	1
1730	2014	Cuyahoga	Upstream		Resident	Lepomis	Bluegill	155	54	0.9	0.5	1.4501	1.66667	0.925926	880.486	2.94472	600	F	20	30	40	10	0	2.4	1	0	0	0	0	1	0	1	1
1731	2014	Cuyahoga	Upstream		Resident	Lepomis	Bluegill	171	81	1.3	1.1	1.61993	1.60494	1.35802	8000	3.90309	600	F	10	30	40	20	0	2.7	1	1	0	0	0	0	1	2	1
1732	2014	Cuyahoga	Upstream		Resident	Lepomis	Bluegill	164	79	0.1	0.6	1.791	0.126582	0.759494	26.9104	1.42992	600	M	60	30	10	0	0	1.5	1	0	0	0	0	0	1	1	1
1733	2014	Cuyahoga	Upstream		Resident	Lepomis	Bluegill	190	98	1.5	1	1.42878	1.53061	1.02041	3660.02	3.56348	512	F	10	30	40	20	0	2.7	1	0	1	0	0	0	1	2	1
1734	2014	Cuyahoga	Upstream		Resident	Lepomis	Bluegill	160	60	0.1	0.4	1.46484	0.166667	0.666667	123.097	2.09025	534	M	70	30	0	0	0	1.3	1	0	0	0	0	0	0	0	0
1735	2014	Cuyahoga	Upstream		Resident	Lepomis	Bluegill	155	60	1	0.7	1.61122	1.66667	1.16667	1605.27	3.20555	579	F	10	20	50	20	0	2.8	2	0	0	0	0	0	1	1	1
1736	2014	Cuyahoga	Upstream		Resident	Lepomis	Bluegill	190	112	0.5	1	1.63289	0.446429	0.892857	795.167	2.90046	600	M	60	30	10	0	0	1.5	1	0	0	0	0	0	0	0	0
1737	2014	Cuyahoga	Upstream		Resident	Lepomis	Bluegill	160	64	1	0.6	1.5625	1.5625	0.9375			600	F	20	40	30	10	0	2.3	1	0	0	0	0	0	0	0	0
1738	2014	Cuyahoga	Upstream		Resident	Lepomis	Bluegill	182	92	0.3	0.8	1.52607	0.326087	0.869565	54.893	1.73952	568	M	80	20	0	0	0	1.2	1	0	0	0	1	0	1	2	1
1739	2014	Cuyahoga	Upstream		Resident	Lepomis	Bluegill	185	101	1.6	0.8	1.59517	1.58416	0.792079	8000	3.90309	577	F	10	30	50	10	0	2.6	1	0	0	0	0	1	1	2	1
1740	2014	Cuyahoga	Upstream		Resident	Lepomis	Bluegill	160	62	0.9	0.7	1.51367	1.45161	1.12903	2249.1	3.35201	600	F	10	10	60	20	0	2.9	1	0	0	0	0	0	0	0	0
1741	2014	Cuyahoga	Upstream		Resident	Lepomis	Bluegill	165	76	1.3	0.9	1.69185	1.71053	1.18421	7688.07	3.88582	548	F	20	20	50	10	0	2.5	1	0	0	0	0	0	1	1	1
1742	2014	Cuyahoga	Upstream		Resident	Lepomis	Bluegill	173	79	0.2	0.8	1.52577	0.253165	1.01266	23.4951	1.37098	600	M	80	20	0	0	0	1.2	1	0	0	0	0	0	0	0	0
1743	2014	Cuyahoga	Upstream		Resident	Lepomis	Bluegill	155	53	1	0.6	1.42325	1.88679	1.13208	5347.8	3.72818	600	F	20	20	40	20	0	2.6	1	1	0	0	0	0	1	2	1
1744	2014	Cuyahoga	Upstream		Resident	Lepomis	Bluegill	155	52	0.6	0.5	1.39639	1.15385	0.961538	150.905	2.1787	420	F	30	30	40	0	0	2.1	1	0	0	0	0	0	1	1	1
1745	2014	Cuyahoga	Upstream		Resident	Lepomis	Bluegill	172	87	0.2	0.8	1.70976	0.229885	0.91954	507.564	2.70549	600	M	70	30	0	0	0	1.3	1	0	0	0	0	0	0	0	0
1746	2014	Cuyahoga	Upstream		Resident	Lepomis	Bluegill	185	107	0.3	1.9	1.68993	0.280374	1.7757	44.0323	1.64377	600	M	50	40	10	0	0	1.6	2	0	0	0	0	1	0	1	1
1747	2014	Cuyahoga	Upstream		Resident	Lepomis	Bluegill	195	121	0.4	1.1	1.63185	0.330579	0.909091	122.889	2.08951	600	M	50	40	10	0	0	1.6	1	0	0	0	0	1	1	2	1
1748	2014	Cuyahoga	Upstream		Resident	Lepomis	Bluegill	188	109	0.4	1.3	1.64041	0.366972	1.19266	40.6088	1.60862	10	M	50	30	20	0	1	1.7	2	0	0	0	0	1	1	3	1
1749	2014	Cuyahoga	Upstream		Resident	Lepomis	Bluegill	167	81	0.2	0.9	1.73914	0.246914	1.11111	19.7057	1.29459	600	M	40	40	20	0	0	1.8	1	0	0	0	0	0	1	1	1
1750	2014	Cuyahoga	Upstream		Resident	Lepomis	Bluegill	175	90	0.2	0.7	1.6793	0.222222	0.777778	370.601	2.56891	600	M	50	40	10	0	0	1.6	1	0	0	0	0	0	0	0	0
1751	2014	Cuyahoga	Upstream		Resident	Lepomis	Bluegill	174	92	0.2	0.8	1.74639	0.217391	0.869565	21.364	1.32968	600	M	50	50	0	0	0	1.5	1	0	0	0	0	1	0	1	1
1752	2014	Cuyahoga	Upstream		Resident	Lepomis	Bluegill	164	68	0.9	0.6	1.54162	1.32353	0.882353	5953.59	3.77478	600	F	10	20	50	20	0	2.8	1	0	0	0	0	0	0	0	0
1753	2014	Cuyahoga	Upstream		Resident	Lepomis	Bluegill	192	111	0.6	0.9	1.56826	0.540541	0.810811	163.771	2.21424	375	M	80	20	0	0	0	1.2	1	0	0	0	0	0	0	0	0
1754	2014	Cuyahoga	Upstream		Resident	Lepomis	Bluegill	180	101	0.4	0.8	1.73182	0.39604	0.792079	59.9055	1.77747	538	M	30	40	30	0	0	2	1	1	0	0	0	0	1	2	1
1755	2014	Cuyahoga	Upstream		Resident	Lepomis	Bluegill	167	74	0.1	0.5	1.58885	0.135135	0.675676	157.916	2.19842	484	M	90	10	0	0	0	1.1	1	0	0	0	0	1	1	2	1
1756	2014	Cuyahoga	Upstream		Resident	Lepomis	Bluegill	160	63	0.1	0.4	1.53809	0.15873	0.634921	297.679	2.47375	426	M	90	10	0	0	0	1.1	1	0	0	0	0	0	0	0	0
1757	2014	Cuyahoga	Upstream		Resident	Lepomis	Bluegill	177	88	0.3	0.8	1.58695	0.340909	0.909091	4684.61	3.67067	600	M	80	20	0	0	0	1.2	2	0	0	0	0	1	0	1	1
1758	2014	Cuyahoga	Downstream	Cuy-1	Caged	Lepomis	Bluegill	120	35	2.2	0.3	2.02546	6.28571	0.857143	8000	3.90309	561	F	0	0	0	100	0	4	2	0	0	0	0	1	1	2	1
1759	2014	Cuyahoga	Middle	Cuy-4	Caged	Lepomis	Bluegill	106	22	0.2	0.2	1.84716	0.909091	0.909091	185.374	2.26805	267	M	10	30	30	30	0	2.8	1	0	0	0	0	0	1	1	1
1760	2014	Cuyahoga	Middle	Cuy-4	Caged	Lepomis	Bluegill	145	57	1	0.8	1.8697	1.75439	1.40351	2474.13	3.39342	528	F	10	30	50	10	0	2.6	1	0	0	0	0	1	1	2	1
1761	2014	Cuyahoga	Middle	Cuy-4	Caged	Lepomis	Bluegill	150	64	0.2	0.8	1.8963	0.3125	1.25	40.804	1.6107	445	M	10	30	30	30	0	2.8	2	0	0	1	0	1	0	2	1
1762	2014	Cuyahoga	Middle	Cuy-4	Caged	Lepomis	Bluegill	95	16	0.1	0.2	1.86616	0.625	1.25	85.8153	1.93356	367	M	20	10	10	60	0	3.1	2	0	0	0	0	0	0	0	0
1763	2014	Cuyahoga	Middle	Cuy-4	Caged	Lepomis	Bluegill	110	21	0.5	0.1	1.57776	2.38095	0.47619	1491.71	3.17369	324	F	10	20	40	30	0	2.9	1	0	0	0	0	1	1	2	1
1764	2014	Cuyahoga	Middle	Cuy-4	Caged	Lepomis	Bluegill	146	63	0.9	0.8	2.02433	1.42857	1.26984	1.55	0.190332	373	M	30	30	30	10	0	2.2	2	1	0	0	0	1	1	3	1
1765	2014	Cuyahoga	Middle	Cuy-4	Caged	Lepomis	Bluegill	139	45	0.4	0.6	1.67559	0.888889	1.33333	27.8812	1.44531	451	M	10	30	30	30	0	2.8	1	0	0	0	1	1	0	2	1
1766	2014	Cuyahoga	Middle	Cuy-4	Caged	Lepomis	Bluegill	100	18	0.3	0.1	1.8	1.66667	0.555556	132.763	2.12308	535	F	10	20	30	40	0	3	1	0	0	0	0	0	0	0	0
1767	2014	Cuyahoga	Middle	Cuy-4	Caged	Lepomis	Bluegill	102	20	0.1	0.2	1.88464	0.5	1	1.55	0.190332	537	M	10	20	30	40	0	3	2	0	0	0	0	0	0	0	0
1768	2014	Cuyahoga	Middle	Cuy-4	Caged	Lepomis	Bluegill	112	24	0.8	0.4	1.70827	3.33333	1.66667	2688.24	3.42947	509	F	10	30	40	20	0	2.7	2	0	0	0	0	1	1	2	1
1769	2014	Cuyahoga	Middle	Cuy-4	Caged	Lepomis	Bluegill	118	28	0.9	0.5	1.70417	3.21429	1.78571	5095.13	3.70716	600	F	20	20	50	10	0	2.5	1	0	0	0	0	1	1	2	1
1770	2014	Cuyahoga	Middle	Cuy-4	Caged	Lepomis	Bluegill	120	31	1.4	0.5	1.79398	4.51613	1.6129	1.55	0.190332		F	10	0	0	90	0	3.7	1	0	0	0	0	1	0	1	1
1771	2014	Cuyahoga	Middle	Cuy-4	Caged	Lepomis	Bluegill	125	37	1.2	0.4	1.8944	3.24324	1.08108	1.55	0.190332	600	F	0	0	10	90	0	3.9	3	0	0	0	0	0	0	0	0
1772	2014	Cuyahoga	Middle	Cuy-4	Caged	Lepomis	Bluegill	101	20	0.1	0.1	1.94118	0.5	0.5	28.236	1.4508		M	100	0	0	0	0	1	2	0	0	1	0	0	0	1	1
1773	2014	Cuyahoga	Middle	Cuy-4	Caged	Lepomis	Bluegill	135	48	0.3	0.4	1.95092	0.625	0.833333	64.9306	1.81245	600	M	10	10	10	70	0	3.4	2	0	0	0	0	0	0	0	0
1774	2014	Cuyahoga	Middle	Cuy-4	Caged	Lepomis	Bluegill	120	32	1.5	0.6	1.85185	4.6875	1.875	6034.53	3.78064	546	F	10	10	0	80	0	3.5	1	0	0	0	0	1	0	1	1
1775	2014	Cuyahoga	Middle	Cuy-4	Caged	Lepomis	Bluegill	96	18	0.1	0.2	2.03451	0.555556	1.11111	48.8194	1.68859	579	M	80	0	0	20	0	1.6	1	0	0	0	0	1	0	1	1
1776	2014	Cuyahoga	Middle	Cuy-4	Caged	Lepomis	Bluegill	95	18	0.1	0.1	2.09943	0.555556	0.555556	660.971	2.82018	600	M	10	30	30	30	0	2.8	1	0	0	0	0	0	0	0	0
1777	2014	Cuyahoga	Middle	Cuy-4	Caged	Lepomis	Bluegill	135	42	1.3	0.7	1.70706	3.09524	1.66667	5941.61	3.7739	560	F	0	20	50	30	0	3.1	1	0	0	0	0	1	1	2	1
1778	2014	Cuyahoga	Middle	Cuy-4	Caged	Lepomis	Bluegill	100	15	0.3	0.2	1.5	2	1.33333	1639.43	3.21469	600	F	20	40	30	10	0	2.3	2	0	0	0	0	1	0	1	1
1779	2014	Cuyahoga	Middle	Cuy-4	Caged	Lepomis	Bluegill	124	40	0.7	0.7	2.09795	1.75	1.75	114.781	2.05987	498	M	30	30	30	10	0	2.2	1	0	0	0	0	1	1	2	1
1780	2014	Cuyahoga	Middle	Cuy-4	Caged	Lepomis	Bluegill	109	27	0.4	0.3	2.0849	1.48148	1.11111	1908.59	3.28071	520	F	10	30	30	30	0	2.8	2	0	0	0	0	1	0	1	1
1781	2014	Cuyahoga	Middle	Cuy-4	Caged	Lepomis	Bluegill	117	24	0.7	0.4	1.49849	2.91667	1.66667	1760.24	3.24557	600	F	0	10	50	40	0	3.3	1	0	0	0	0	0	1	1	1
1782	2014	Cuyahoga	Middle	Cuy-4	Caged	Lepomis	Bluegill	109	23	0.1	0.2	1.77602	0.434783	0.869565	384.57	2.58498	467	M	100	0	0	0	0	1	1	0	0	0	0	0	0	0	0
1783	2014	Cuyahoga	Middle	Cuy-4	Caged	Lepomis	Bluegill	92	16	0.2	0.2	2.05474	1.25	1.25	82.3296	1.91556	600	F	10	20	40	30	0	2.9	2	0	0	0	0	1	0	1	1
1784	2014	Cuyahoga	Middle	Cuy-4	Caged	Lepomis	Bluegill	115	30	0.1	0.3	1.97255	0.333333	1	35.4709	1.54987	575	M	40	20	20	20	0	2.2	2	0	0	0	0	0	0	0	0
1785	2014	Cuyahoga	Middle	Cuy-4	Caged	Lepomis	Bluegill	94	19	0.2	0.1	2.28755	1.05263	0.526316	195.172	2.29042	600	F	40	20	30	10	0	2.1	1	0	0	0	0	0	0	0	0
1786	2014	Cuyahoga	Middle	Cuy-4	Caged	Lepomis	Bluegill	111	27	0.1	0.3	1.97422	0.37037	1.11111	104.442	2.01888	460	F	20	50	30	0	0	2.1	1	0	0	0	0	0	0	0	0
1787	2014	Cuyahoga	Middle	Cuy-4	Caged	Lepomis	Bluegill	100	19	0.1	0.1	1.9	0.526316	0.526316	38.2841	1.58302	447	M	40	40	20	0	0	1.8	3	0	0	0	0	0	0	0	0
1788	2014	Cuyahoga	Middle	Cuy-4	Caged	Lepomis	Bluegill	110	24	0.1	0.2	1.80316	0.416667	0.833333	35.4709	1.54987	600	M	20	40	30	10	0	2.3	1	0	0	0	0	0	0	0	0
1789	2014	Cuyahoga	Middle	Cuy-4	Caged	Lepomis	Bluegill	91	16	0.1	0.1	2.12322	0.625	0.625	77.8558	1.89129	503	M	100	0	0	0	0	1	1	0	0	0	0	0	0	0	0
1790	2014	Cuyahoga	Middle	Cuy-4	Caged	Lepomis	Bluegill	99	19	0.2	0.2	1.95816	1.05263	1.05263	1137.14	3.05581	552	F	10	30	20	40	0	2.9	2	0	0	0	0	0	0	0	0
1791	2014	Cuyahoga	Middle	Cuy-4	Caged	Lepomis	Bluegill	100	20	0.1	0.2	2	0.5	1	42.6182	1.6296	586	M	30	30	30	10	0	2.2	2	1	0	0	0	0	0	1	1
1792	2014	Cuyahoga	Middle	Cuy-4	Caged	Lepomis	Bluegill	117	30	1.2	0.3	1.87311	4	1	8000	3.90309	599	F	10	10	10	70	0	3.4	2	0	0	0	0	0	0	0	0
1793	2014	Cuyahoga	Middle	Cuy-4	Caged	Lepomis	Bluegill	103	17	0.1	0.1	1.55574	0.588235	0.588235	44.7962	1.65124	480	M	90	10	0	0	0	1.1	1	1	0	0	0	0	0	1	1
1794	2014	Cuyahoga	Middle	Cuy-4	Caged	Lepomis	Bluegill	98	17	0.1	0.2	1.80622	0.588235	1.17647	574.143	2.75902	537	M	30	20	20	30	0	2.5	2	0	0	0	0	1	0	1	1
1795	2014	Cuyahoga	Middle	Cuy-4	Caged	Lepomis	Bluegill	99	24	0.1	0.1	2.47346	0.416667	0.416667	78.8536	1.89682	321	M	20	30	40	10	0	2.4	1	0	0	0	0	1	0	1	1
1796	2014	Cuyahoga	Middle	Cuy-4	Caged	Lepomis	Bluegill	100	22	0.1	0.1	2.2	0.454545	0.454545	552.597	2.74241	406	M	20	30	20	30	0	2.6	1	0	0	0	0	0	0	0	0
1797	2014	Cuyahoga	Middle	Cuy-4	Caged	Lepomis	Bluegill	101	21	0.2	0.1	2.03824	0.952381	0.47619	79.8652	1.90236	395	M	10	30	30	30	0	2.8	2	0	0	0	0	0	0	0	0
1798	2014	Cuyahoga	Middle	Cuy-3	Caged	Lepomis	Bluegill	125	35	0.1	0.6	1.792	0.285714	1.71429	3487.83	3.54255	415	F	10	10	10	70	0	3.4	2	0	0	0	1	1	1	3	1
1799	2014	Cuyahoga	Middle	Cuy-3	Caged	Lepomis	Bluegill	98	18	0.1	0.2	1.91247	0.555556	1.11111	205.626	2.31308	229	M	10	30	30	30	0	2.8	1	0	0	0	0	1	0	1	1
1800	2014	Cuyahoga	Middle	Cuy-3	Caged	Lepomis	Bluegill	103	18	0.1	0.1	1.64725	0.555556	0.555556	62.6293	1.79678	368	F	20	30	40	10	0	2.4	1	0	0	0	0	0	0	0	0
1801	2014	Cuyahoga	Middle	Cuy-3	Caged	Lepomis	Bluegill	96	16	0.3	0.2	1.80845	1.875	1.25	68.0145	1.8326	187	F	100	0	0	0	0	1			0	0	0	0	0	0	0
1802	2014	Cuyahoga	Middle	Cuy-3	Caged	Lepomis	Bluegill	100	19	0.2	0.2	1.9	1.05263	1.05263	37.5081	1.57412	153	F	40	40	20	0	0	1.8	2	0	0	0	0	0	0	0	0
1803	2014	Cuyahoga	Middle	Cuy-3	Caged	Lepomis	Bluegill	135	49	1.5	0.9	1.99157	3.06122	1.83673	3194.13	3.50435	235	M	20	20	30	30	0	2.7	1	0	0	0	1	1	1	3	1
1804	2014	Cuyahoga	Middle	Cuy-3	Caged	Lepomis	Bluegill	131	37	0.7	0.4	1.64584	1.89189	1.08108	1000.24	3.0001	240	F	10	20	40	30	0	2.9	1	0	0	0	0	1	1	2	1
1805	2014	Cuyahoga	Middle	Cuy-3	Caged	Lepomis	Bluegill	99	18	0.3	0.1	1.8551	1.66667	0.555556	1110.02	3.04533	151	F	0	10	30	60	0	3.5	2	0	0	0	0	0	0	0	0
1806	2014	Cuyahoga	Middle	Cuy-3	Caged	Lepomis	Bluegill	100	20	0.3	0.1	2	1.5	0.5	159.282	2.20217	267	F	20	30	30	20	0	2.5	1	1	0	0	0	0	0	1	1
1807	2014	Cuyahoga	Middle	Cuy-3	Caged	Lepomis	Bluegill	94	19	0.3	0.2	2.28755	1.57895	1.05263	523.019	2.71852	265	F	10	20	40	30	0	2.9	1	0	0	0	0	0	0	0	0
1808	2014	Cuyahoga	Middle	Cuy-3	Caged	Lepomis	Bluegill	100	20	0.1	0.2	2	0.5	1	42.2777	1.62611	423	M	50	20	20	10	0	1.9	1	0	0	0	0	0	0	0	0
1809	2014	Cuyahoga	Middle	Cuy-3	Caged	Lepomis	Bluegill	100	20	0.1	0.2	2	0.5	1	37.3563	1.57236	238	M	100	0	0	0	0	1	3	0	0	0	0	0	0	0	0
1810	2014	Cuyahoga	Middle	Cuy-3	Caged	Lepomis	Bluegill	101	20	0.1	0.1	1.94118	0.5	0.5	325.22	2.51218	388	F	40	40	20	0	0	1.8	2	1	0	0	0	0	0	1	1
1811	2014	Cuyahoga	Middle	Cuy-3	Caged	Lepomis	Bluegill	105	24	0.1	0.3	2.07321	0.416667	1.25	654.376	2.81583	243	M	30	30	30	10	1	2.2	1	0	0	0	0	1	0	2	1
1812	2014	Cuyahoga	Middle	Cuy-3	Caged	Lepomis	Bluegill	133	46	0.5	0.7	1.95525	1.08696	1.52174	46.4166	1.66667	203	M	20	30	30	20	0	2.5	1	0	0	0	1	1	1	3	1
1813	2014	Cuyahoga	Middle	Cuy-3	Caged	Lepomis	Bluegill	110	29	0.1	0.3	2.17881	0.344828	1.03448	71.3974	1.85368	251	M	10	30	30	30	0	2.8	1	0	0	0	1	1	0	2	1
1814	2014	Cuyahoga	Middle	Cuy-3	Caged	Lepomis	Bluegill	96	19	0.2	0.2	2.14753	1.05263	1.05263	42.1544	1.62484	282	F	20	40	30	10	0	2.3	2	0	0	0	0	0	0	0	0
1815	2014	Cuyahoga	Middle	Cuy-3	Caged	Lepomis	Bluegill	111	29	0.1	0.2	2.12046	0.344828	0.689655	152.772	2.18404	440	M	20	0	0	80	0	3.4	3	0	0	0	0	0	0	0	0
1816	2014	Cuyahoga	Middle	Cuy-3	Caged	Lepomis	Bluegill	134	44	0.6	0.3	1.82868	1.36364	0.681818	344.359	2.53701	280	M	10	20	30	40	0	3	1	1	0	1	0	0	1	3	1
1817	2014	Cuyahoga	Middle	Cuy-3	Caged	Lepomis	Bluegill	104	25	0.1	0.2	2.22249	0.4	0.8	382.74	2.5829	296	M	30	40	20	10	0	2.1	2	0	0	0	0	0	0	0	0
1818	2014	Cuyahoga	Middle	Cuy-3	Caged	Lepomis	Bluegill	145	57	1.2	0.7	1.8697	2.10526	1.22807	786.126	2.89549	387	M	10	40	40	10	0	2.5	1	0	0	0	1	1	1	3	1
1819	2014	Cuyahoga	Middle	Cuy-3	Caged	Lepomis	Bluegill	95	22	0.1	0.1	2.56597	0.454545	0.454545	35.0791	1.54505	412	M	10	10	30	50	0	3.2	1	0	0	0	0	1	0	1	1
1820	2014	Cuyahoga	Middle	Cuy-3	Caged	Lepomis	Bluegill	100	19	0.1	0.3	1.9	0.526316	1.57895	34.2599	1.53479	167	M	20	30	30	20	0	2.5	1	1	0	0	0	0	0	1	1
1821	2014	Cuyahoga	Middle	Cuy-3	Caged	Lepomis	Bluegill	85	12	0.1	0.1	1.954	0.833333	0.833333	57.8923	1.76262		M	100	0	0	0	0	1	3	0	0	0	0	1	0	1	1
1822	2014	Cuyahoga	Middle	Cuy-3	Caged	Lepomis	Bluegill	118	31	0.6	0.5	1.88676	1.93548	1.6129	8000	3.90309	394	F	20	10	40	30	0	2.8	1	0	0	0	0	1	1	2	1
1823	2014	Cuyahoga	Middle	Cuy-3	Caged	Lepomis	Bluegill	105	21	0.1	0.3	1.81406	0.47619	1.42857	144.968	2.16127	277	M	70	10	10	10	0	1.6	1	0	0	0	0	0	0	0	0
1824	2014	Cuyahoga	Middle	Cuy-3	Caged	Lepomis	Bluegill	123	32	1.5	0.5	1.71963	4.6875	1.5625	3362.44	3.52665	432	F	0	0	20	80	0	3.8	1	0	0	0	0	1	1	2	1
1825	2014	Cuyahoga	Middle	Cuy-3	Caged	Lepomis	Bluegill	135	40	1.8	0.6	1.62577	4.5	1.5	4204.32	3.6237	535	F	10	20	50	20	0	2.8	2	0	0	0	0	1	0	1	1
1826	2014	Cuyahoga	Middle	Cuy-3	Caged	Lepomis	Bluegill	110	28	0.1	0.1	2.10368	0.357143	0.357143	134.397	2.12839	283	M	20	30	30	20	0	2.5	1	0	0	0	0	0	0	0	0
1827	2014	Cuyahoga	Middle	Cuy-3	Caged	Lepomis	Bluegill	119	34	0.5	0.3	2.01761	1.47059	0.882353	728.07	2.86217	272	F	20	30	40	10	0	2.4	2	1	0	0	0	0	0	1	1
1828	2014	Cuyahoga	Middle	Cuy-3	Caged	Lepomis	Bluegill	110	19	0.5	0.2	1.4275	2.63158	1.05263	139.954	2.14599	169	F	30	40	30	0	0	2	1	0	0	0	1	1	1	3	1
1829	2014	Cuyahoga	Middle	Cuy-3	Caged	Lepomis	Bluegill	108	25	0.1	0.2	1.98458	0.4	0.8	49.5352	1.69491		M	20	40	30	10	0	2.3	2	1	0	0	0	0	0	1	1
1830	2014	Cuyahoga	Middle	Cuy-3	Caged	Lepomis	Bluegill	112	20	0.1	0.2	1.42356	0.5	1	43.5189	1.63868	384	F	50	40	10	0	0	1.6	1	0	0	0	0	0	0	0	0
1831	2014	Cuyahoga	Middle	Cuy-3	Caged	Lepomis	Bluegill	106	18	0.5	0.4	1.51131	2.77778	2.22222	6348.84	3.80269	600	F	20	20	40	20	0	2.6	1	0	0	0	0	1	1	2	1
1832	2014	Cuyahoga	Middle	Cuy-3	Caged	Lepomis	Bluegill	121	28	0.6	0.4	1.58053	2.14286	1.42857	1865.23	3.27073	508	F	10	20	50	20	0	2.8	1	0	0	0	0	1	1	2	1
1833	2014	Cuyahoga	Middle	Cuy-3	Caged	Lepomis	Bluegill	99	17	0.1	0.2	1.75204	0.588235	1.17647	61.9219	1.79184	527	F	40	50	10	0	0	1.7	2	0	0	0	0	1	0	1	1
1834	2014	Cuyahoga	Middle	Cuy-3	Caged	Lepomis	Bluegill	116	24	0.6	0.3	1.53758	2.5	1.25	4331.67	3.63666	166	F	10	30	50	10	0	2.6	1	0	0	0	0	1	0	1	1
1835	2014	Cuyahoga	Middle	Cuy-3	Caged	Lepomis	Bluegill	130	42	1.7	0.9	1.9117	4.04762	2.14286	4845.24	3.68531	558	F	10	20	10	60	0	3.2	1	0	0	0	0	1	1	2	1
1836	2014	Cuyahoga	Middle	Cuy-3	Caged	Lepomis	Bluegill	125	30	0.8	0.4	1.536	2.66667	1.33333	3963.97	3.59813	174	F	10	30	50	10	0	2.6	1	0	0	0	0	1	0	1	1
1837	2014	Cuyahoga	Middle	Cuy-3	Caged	Lepomis	bluegill	97	20	0.1	0.2	2.19137	0.5	1	145.662	2.16335	600	F	50	40	10	0	0	1.6	1	0	0	0	0	0	0	0	0
1838	2014	Cuyahoga	Middle	Cuy-3	Caged	Lepomis	Bluegill	101	22	0.1	0.2	2.1353	0.454545	0.909091	65.3743	1.81541	224	M	40	20	20	20	0	2.2	1	0	0	0	0	1	1	2	1
1839	2014	Cuyahoga	Middle	Cuy-3	Caged	Lepomis	Bluegill	134	47	0.3	0.9	1.95337	0.638298	1.91489	101.999	2.0086	480	M	20	30	40	10	0	2.4	2	0	0	0	0	1	1	2	1
1840	2014	Cuyahoga	Middle	Cuy-3	Caged	Lepomis	Bluegill	105	20	0.1	0.3	1.72768	0.5	1.5	131.026	2.11736	600	M	40	40	20	0	0	1.8	2	0	0	0	0	0	0	0	0
1841	2014	Cuyahoga	Middle	Cuy-3	Caged	Lepomis	Bluegill	115	28	0.9	0.3	1.84105	3.21429	1.07143	4840.4	3.68488	600	F	20	30	40	10	0	2.4	2	0	0	0	0	1	0	1	1
1842	2014	Cuyahoga	Middle	Cuy-3	Caged	Lepomis	Bluegill	105	20	0.1	0.2	1.72768	0.5	1	276.897	2.44232	600	M	40	30	20	10	0	2	2	0	0	0	0	0	0	0	0
1843	2014	Cuyahoga	Middle	Cuy-3	Caged	Lepomis	Bluegill	110	24	0.1	0.2	1.80316	0.416667	0.833333	616.68	2.79006	600	M	90	10	0	0	0	1.1	1	0	0	0	0	1	1	2	1
1844	2014	Cuyahoga	Middle	Cuy-2	Caged	Lepomis	Bluegill	130	40	2	0.6	1.82066	5	1.5	8000	3.90309	422	F	10	10	20	60	0	3.3	2	0	0	0	0	1	1	2	1
1845	2014	Cuyahoga	Middle	Cuy-2	Caged	Lepomis	Bluegill	92	13	0.2	0.1	1.66947	1.53846	0.769231	43.8726	1.64219	439	F	20	30	30	20	0	2.5	1	0	0	0	0	0	0	0	0
1846	2014	Cuyahoga	Middle	Cuy-2	Caged	Lepomis	Bluegill	146	56	2.7	0.7	1.79941	4.82143	1.25	8000	3.90309	362	F	10	0	0	90	0	3.7	3	0	0	0	0	1	0	1	1
1847	2014	Cuyahoga	Middle	Cuy-2	Caged	Lepomis	Bluegill	100	15	0.2	0.3	1.5	1.33333	2	46.7022	1.66934	441	F	40	50	10	0	0	1.7	2	0	0	0	0	1	0	1	1
1848	2014	Cuyahoga	Middle	Cuy-2	Caged	Lepomis	Bluegill	123	27	0.2	0.4	1.45094	0.740741	1.48148	915.922	2.96186	501	M	20	30	30	20	0	2.5	1	0	0	0	1	1	1	3	1
1849	2014	Cuyahoga	Middle	Cuy-2	Caged	Lepomis	Bluegill	105	21	0.1	0.2	1.81406	0.47619	0.952381	40.6114	1.60865	467	M	30	30	30	10	0	2.2	2	0	0	0	0	1	0	1	1
1850	2014	Cuyahoga	Middle	Cuy-2	Caged	Lepomis	Bluegill	130	39	1.2	0.6	1.77515	3.07692	1.53846	3938.01	3.59528	353	F	10	10	20	60	0	3.3	2	0	0	0	0	1	1	2	1
1851	2014	Cuyahoga	Middle	Cuy-2	Caged	Lepomis	Bluegill	111	24	0.1	0.2	1.75486	0.416667	0.833333	390.623	2.59176	411	M	10	30	30	30	0	2.8	1	0	0	0	0	0	0	0	0
1852	2014	Cuyahoga	Middle	Cuy-2	Caged	Lepomis	Bluegill	115	31	0.6	0.3	2.0383	1.93548	0.967742	2483.34	3.39504	555	F	10	10	20	60	0	3.3	3	0	0	0	0	0	0	0	0
1853	2014	Cuyahoga	Middle	Cuy-2	Caged	Lepomis	Bluegill	110	24	0.1	0.2	1.80316	0.416667	0.833333	22.2082	1.34651	417	M	100	0	0	0	0	1	2	0	0	0	0	0	0	0	0
1854	2014	Cuyahoga	Middle	Cuy-2	Caged	Lepomis	Bluegill	106	19	0.2	0.2	1.59528	1.05263	1.05263	15.2178	1.18235	336	M	20	40	30	10	0	2.3	1	0	0	0	0	1	0	1	1
1855	2014	Cuyahoga	Middle	Cuy-2	Caged	Lepomis	Bluegill	132	44	0.3	0.9	1.91307	0.681818	2.04545	85.8217	1.9336	357	M	30	40	30	0	0	2	1	0	0	0	0	0	1	1	1
1856	2014	Cuyahoga	Middle	Cuy-2	Caged	Lepomis	Bluegill	108	21	0.1	0.2	1.66705	0.47619	0.952381	57.5094	1.75974	305	M	100	0	0	0	0	1	1	0	0	0	0	1	0	1	1
1857	2014	Cuyahoga	Middle	Cuy-2	Caged	Lepomis	Bluegill	105	20	0.6	0.2	1.72768	3	1	1581.31	3.19902	522	F	20	20	20	40	0	2.8	2	0	0	0	0	0	0	0	0
1858	2014	Cuyahoga	Middle	Cuy-2	Caged	Lepomis	bluegill	101	19	0.1	0.2	1.84412	0.526316	1.05263	136.913	2.13644	218	M	30	30	30	10	0	2.2	1	0	0	0	0	1	0	1	1
1859	2014	Cuyahoga	Middle	Cuy-2	Caged	Lepomis	Bluegill	106	19	0.1	0.2	1.59528	0.526316	1.05263	30.4309	1.48331	456	M	70	10	10	10	0	1.6	2	0	0	0	0	0	0	0	0
1860	2014	Cuyahoga	Middle	Cuy-2	Caged	Lepomis	Bluegill	117	34	0.3	0.2	2.12286	0.882353	0.588235	58.9699	1.77063	443	M	10	20	20	50	0	3.1	1	0	0	0	0	0	0	0	0
1861	2014	Cuyahoga	Middle	Cuy-2	Caged	Lepomis	Bluegill	110	23	0.2	0.3	1.72802	0.869565	1.30435	31.2019	1.49418	487	M	100	0	0	0	0	1	4	0	0	0	0	1	0	1	1
1862	2014	Cuyahoga	Middle	Cuy-2	Caged	Lepomis	Bluegill	132	42	0.3	0.5	1.82611	0.714286	1.19048	508.646	2.70642	444	M	10	20	30	40	0	3	2	0	0	0	1	1	1	3	1
1863	2014	Cuyahoga	Middle	Cuy-2	Caged	Lepomis	Bluegill	101	17	0.1	0.2	1.65	0.588235	1.17647	26.1648	1.41772	368	F	100	0	0	0	0	1	2	0	0	0	0	0	0	0	0
1864	2014	Cuyahoga	Middle	Cuy-2	Caged	Lepomis	Bluegill	121	33	1	0.4	1.86276	3.0303	1.21212	7422.03	3.87052	452	F	10	20	40	30	0	2.9	2	0	0	0	0	0	0	0	0
1865	2014	Cuyahoga	Middle	Cuy-2	Caged	Lepomis	Bluegill	117	27	1.3	0.5	1.6858	4.81481	1.85185	8000	3.90309	361	F	10	10	10	70	0	3.4	1	0	0	0	1	1	1	3	1
1866	2014	Cuyahoga	Middle	Cuy-2	Caged	Lepomis	Bluegill	141	57	1.4	0.9	2.03338	2.45614	1.57895	51.3665	1.71068	297	M	20	20	20	40	0	2.8	2	0	0	0	0	1	1	2	1
1867	2014	Cuyahoga	Middle	Cuy-2	Caged	Lepomis	Bluegill	144	58	0.7	0.9	1.94241	1.2069	1.55172	28.0867	1.4485	459	M	10	40	40	10	0	2.5	2	0	0	1	0	1	1	3	1
1868	2014	Cuyahoga	Middle	Cuy-2	Caged	Lepomis	Bluegill	100	14	0.2	0.1	1.4	1.42857	0.714286	118.057	2.07209	292	M	10	10	10	70	0	3.4	1	0	0	0	1	0	0	1	1
1869	2014	Cuyahoga	Middle	Cuy-2	Caged	Lepomis	Bluegill	130	36	0.4	0.4	1.6386	1.11111	1.11111	64.5215	1.8097	289	M	30	20	20	30	0	2.5	1	0	0	0	0	1	1	2	1
1870	2014	Cuyahoga	Middle	Cuy-2	Caged	Lepomis	Bluegill	138	49	0.9	0.7	1.86448	1.83673	1.42857	25.7991	1.4116	231	M	10	40	40	10	0	2.5	2	0	0	0	0	1	1	2	1
1871	2014	Cuyahoga	Middle	Cuy-2	Caged	Lepomis	Bluegill	136	46	1.3	0.6	1.82869	2.82609	1.30435	122.428	2.08788	218	M	30	30	30	10	0	2.2	1	0	0	0	1	1	1	3	1
1872	2014	Cuyahoga	Middle	Cuy-2	Caged	Lepomis	Bluegill	116	26	1.2	0.5	1.66571	4.61538	1.92308	8000	3.90309	365	F	10	20	30	40	0	3	3	1	0	0	0	1	1	3	1
1873	2014	Cuyahoga	Middle	Cuy-2	Caged	Lepomis	Bluegill	109	22	1	0.2	1.6988	4.54545	0.909091	8000	3.90309	600	F	20	0	10	70	0	3.3	2	0	0	0	0	0	1	1	1
1874	2014	Cuyahoga	Middle	Cuy-2	Caged	Lepomis	Bluegill	106	25	0.1	0.4	2.09905	0.4	1.6	264.913	2.4231	410	M	30	30	30	10	0	2.2	2	0	0	0	0	0	0	0	0
1875	2014	Cuyahoga	Middle	Cuy-2	Caged	Lepomis	Bluegill	98	20	0.2	0.1	2.12496	1	0.5	52.617	1.72113	320	F	30	30	30	10	0	2.2	1	0	0	0	0	1	0	1	1
1876	2014	Cuyahoga	Middle	Cuy-2	Caged	Lepomis	Bluegill	99	16	0.1	0.2	1.64898	0.625	1.25	41.8283	1.62147	487	M	80	20	0	0	0	1.2	3	0	0	0	0	1	0	1	1
1877	2014	Cuyahoga	Middle	Cuy-2	Caged	Lepomis	bluegill	101	18	0.1	0.2	1.74706	0.555556	1.11111	27.2988	1.43614	362	F	30	50	20	0	0	1.9	1	0	0	0	0	0	0	0	0
1905	2014	Raquette	Downstream		Resident	Lepomis	Pumpkinseed	210	193.8	0.4	2.3	2.09265	0.206398	1.18679	1.55	0.190332	429	M	100	0	0	0	0	1	2	0	0	0	0	1	1	2	1
1906	2014	Raquette	Downstream		Resident	Lepomis	Pumpkinseed	222	276	0.1	2.3	2.52261	0.0362319	0.833333	1.55	0.190332	364	M	100	0	0	0	0	1	1	0	0	0	0	1	1	2	1
1907	2014	Raquette	Downstream		Resident	Lepomis	Pumpkinseed	215	211.1	0.2	2.1	2.12409	0.0947418	0.994789	79.0702	1.89801	479	M	100	0	0	0	0	1	1	0	0	0	0	1	1	2	1
1908	2014	Raquette	Downstream		Resident	Lepomis	Pumpkinseed	215	252.1	0.3	5.1	2.53663	0.119	2.02301	1.55	0.190332	600	M	100	0	0	0	0	1	2	0	0	0	0	0	1	1	1
1909	2014	Raquette	Downstream		Resident	Lepomis	Pumpkinseed	176	112.9	0.1	1.2	2.07088	0.088574	1.06289	5.65864	0.752712	573	M	30	40	30	0	0	2	2	0	0	0	0	0	0	0	0
1910	2014	Raquette	Downstream		Resident	Lepomis	Pumpkinseed	200	203.7	2.3	3.1	2.54625	1.12911	1.52185	1.55	0.190332	576	F	40	40	20	0	0	1.8	2	0	0	0	0	1	1	2	1
1911	2014	Raquette	Downstream		Resident	Lepomis	Pumpkinseed	213	210.3	0.1	2.3	2.17621	0.0475511	1.09368	1.55	0.190332	493	M	100	0	0	0	0	1	1	0	0	0	0	0	1	1	1
1912	2014	Raquette	Downstream		Resident	Lepomis	Pumpkinseed	230	254.5	0.6	2.3	2.09172	0.235756	0.903733	1.55	0.190332	138	M	30	40	30	0	0	2	1	0	0	0	1	1	1	3	1
1913	2014	Raquette	Downstream		Resident	Lepomis	Pumpkinseed	211	216.4	2.1	3.1	2.30361	0.970425	1.43253	1.55	0.190332	600	F	20	40	30	10	0	2.3	1	0	0	0	0	1	1	2	1
1932	2014	Raquette	Downstream		Resident	Lepomis	Pumpkinseed	120	27.9	0.1	0.2	1.61458	0.358423	0.716846	1.55	0.190332	490	M	100	0	0	0	0	1	1	0	0	0	0	1	1	2	1
1933	2014	Raquette	Downstream		Resident	Lepomis	Pumpkinseed	141	56.6	0.5	0.6	2.01911	0.883392	1.06007	1.55	0.190332	600	F	30	50	20	0	0	1.9	1	0	0	0	0	1	1	2	1
1934	2014	Raquette	Downstream		Resident	Lepomis	Pumpkinseed	148	57.2	0.6	0.7	1.76446	1.04895	1.22378	1.55	0.190332	534	F	50	50	0	0	0	1.5	1	0	0	0	0	1	1	2	1
1935	2014	Raquette	Downstream		Resident	Lepomis	Pumpkinseed	154	76.7	0.1	0.8	2.10007	0.130378	1.04302	1.55	0.190332	600	M	100	0	0	0	0	1	1	0	0	0	0	0	1	1	1
1936	2014	Raquette	Downstream		Resident	Lepomis	Pumpkinseed	217	223.6	0.4	3.4	2.18823	0.178891	1.52057	1.55	0.190332	600	M	40	40	20	0	0	1.8	2	0	0	1	0	1	1	3	1
1937	2014	Raquette	Downstream		Resident	Lepomis	Pumpkinseed	212	206.7	0.3	2.5	2.16937	0.145138	1.20948	1.55	0.190332	557	M	60	30	10	0	0	1.5	2	0	0	0	0	0	1	1	1
1938	2014	Raquette	Downstream		Resident	Lepomis	Pumpkinseed	199	157.4	0.4	2.5	1.99731	0.25413	1.58831	3.84107	0.584453	560	M	20	50	30	0	0	2.1	3	0	0	0	1	1	1	3	1
1939	2014	Raquette	Downstream		Resident	Lepomis	Pumpkinseed	141	45.4	0.3	0.3	1.61957	0.660793	0.660793	1.55	0.190332	10	F	20	60	20	0	0	2	1	0	0	0	0	1	1	2	1
1940	2014	Raquette	Downstream		Resident	Lepomis	Pumpkinseed	133	45	0.5	0.4	1.91275	1.11111	0.888889	1.55	0.190332	600	F	50	40	10	0	0	1.6	1	0	0	0	0	1	1	2	1
1941	2014	Raquette	Downstream		Resident	Lepomis	Pumpkinseed	145	56.9	0.6	0.5	1.86642	1.05448	0.878735	1.55	0.190332	600	F	80	20	0	0	0	1.2	1	0	0	0	0	1	1	2	1
1942	2014	Raquette	Downstream		Resident	Lepomis	Pumpkinseed	142	58	0.6	0.6	2.02564	1.03448	1.03448	1.55	0.190332	514	F	60	30	10	0	0	1.5	1	1	0	0	0	0	1	2	1
1943	2014	Raquette	Downstream		Resident	Lepomis	Pumpkinseed	113	26.6	0.2	0.3	1.84351	0.75188	1.12782	1.55	0.190332	541	F	70	20	10	0	0	1.4	1	0	0	0	1	1	1	3	1
1944	2014	Raquette	Downstream		Resident	Lepomis	Pumpkinseed	129	38	0.1	0.4	1.77017	0.263158	1.05263	1.55	0.190332	600	M	100	0	0	0	0	1	1	0	0	0	0	1	1	2	1
1945	2014	Raquette	Downstream		Resident	Lepomis	Pumpkinseed	171	102.3	0.9	1.1	2.04591	0.879765	1.07527	1.55	0.190332	600	F	40	50	10	0	0	1.7	1	0	0	0	0	0	1	1	1
1946	2014	Raquette	Downstream		Resident	Lepomis	Pumpkinseed	191	151.5	1.7	2.6	2.17427	1.12211	1.71617	1.55	0.190332	600	F	30	50	20	0	0	1.9	2	0	0	0	0	1	1	2	1
1947	2014	Raquette	Downstream		Resident	Lepomis	Pumpkinseed	208	218.8	0.1	3.1	2.43141	0.0457038	1.41682	1.55	0.190332	600	M	30	60	10	0	0	1.8	3	0	0	0	0	0	1	1	1
1948	2014	Raquette	Downstream		Resident	Lepomis	Pumpkinseed	145	67.1	0.1	0.7	2.20099	0.149031	1.04322	3.9374	0.595209	600	M	80	10	10	0	0	1.3	1	0	0	0	0	1	1	2	1
1949	2014	Raquette	Downstream		Resident	Lepomis	Pumpkinseed	138	40.8	0.1	0.4	1.55247	0.245098	0.980392	1.55	0.190332	600	M	100	0	0	0	0	1	1	0	0	0	1	1	1	3	1
1950	2014	Raquette	Downstream		Resident	Lepomis	Pumpkinseed	225	290.1	1.2	4	2.54683	0.41365	1.37883	1.55	0.190332	585	M	20	40	40	0	1	2.2	3	0	0	0	1	0	1	3	1
1951	2014	Raquette	Downstream		Resident	Lepomis	Pumpkinseed	160	80.9	0.7	0.8	1.9751	0.865266	0.988875	1.55	0.190332	600	F	40	50	10	0	0	1.7	1	0	0	0	0	1	1	2	1
1952	2014	Raquette	Downstream		Resident	Lepomis	Pumpkinseed	206	189.8	0.2	3.1	2.17117	0.105374	1.6333	1.55	0.190332	600	F	100	0	0	0	0	1	2	0	0	0	0	1	1	2	1
1953	2014	Raquette	Downstream		Resident	Lepomis	Pumpkinseed	162	76.3	0.1	0.9	1.79465	0.131062	1.17955	1.55	0.190332	600	M	100	0	0	0	0	1	1	1	0	0	0	1	1	3	1
1954	2014	Raquette	Downstream		Resident	Lepomis	Pumpkinseed	180	122.5	0.1	1	2.10048	0.0816327	0.816327	1.55	0.190332	552	M	80	20	0	0	0	1.2	1	0	0	0	0	1	1	2	1
1955	2014	Raquette	Downstream		Resident	Lepomis	Pumpkinseed	145	56.6	0.4	0.5	1.85657	0.706714	0.883392	1.55	0.190332	600	F	50	50	0	0	0	1.5	2	0	0	0	0	0	1	1	1
1956	2014	Raquette	Downstream		Resident	Lepomis	Pumpkinseed	125	34.4	0.2	0.3	1.76128	0.581395	0.872093	1.55	0.190332	600	F	60	30	10	0	0	1.5	1	0	0	0	0	0	1	1	1
1957	2014	Raquette	Downstream		Resident	Lepomis	Pumpkinseed	198	187.3	0.3	2.5	2.41292	0.160171	1.33476	1.55	0.190332	600	M	80	20	0	0	0	1.2	2	0	0	0	1	0	1	2	1
1958	2014	Raquette	Downstream		Resident	Lepomis	Pumpkinseed	157	75.1	0.6	0.7	1.94062	0.798935	0.932091	1.55	0.190332	600	F	20	20	50	10	0	2.5	2	0	0	0	0	0	1	1	1
1959	2014	Raquette	Downstream		Resident	Lepomis	Pumpkinseed	189	158.9	0.2	2.1	2.35363	0.125865	1.32159	49.8275	1.69747	570	M	20	40	40	0	1	2.2	3	0	0	0	0	1	0	2	1
1960	2014	Raquette	Downstream		Resident	Lepomis	Pumpkinseed	125	33.7	0.3	0.3	1.72544	0.890208	0.890208	10.3215	1.01374		F	40	40	20	0	0	1.8	1	0	0	0	0	1	1	2	1
1961	2014	Raquette	Downstream		Resident	Lepomis	Pumpkinseed	150	61.3	0.1	0.5	1.8163	0.163132	0.815661	1.55	0.190332	158	M	100	0	0	0	0	1	1	0	0	0	0	1	1	2	1
1962	2014	Raquette	Downstream		Resident	Lepomis	Pumpkinseed	183	144	1	2.1	2.34968	0.694444	1.45833	1.55	0.190332	600	F	40	40	20	0	0	1.8	2	0	0	0	0	0	0	0	0
1963	2014	Raquette	Downstream		Resident	Lepomis	Pumpkinseed	155	73.2	0.6	0.7	1.96569	0.819672	0.956284	15.345	1.18597	169	F	50	40	10	0	0	1.6	1	0	0	0	0	0	1	1	1
1964	2014	Raquette	Downstream		Resident	Lepomis	Pumpkinseed	197	176.6	1.4	3.3	2.30989	0.792752	1.86863	44.2374	1.64579	508	F	10	20	30	40	0	3	3	1	0	0	0	0	1	2	1
1965	2014	Raquette	Baseline	Baseline	Caged	Lepomis	Bluegill	96	11.4	0.1	0.1	1.28852	0.877193	0.877193	576.965	2.76115	302	F	30	50	20	0	0	1.9	2	0	0	0	0	1	1	2	1
1966	2014	Raquette	Baseline	Baseline	Caged	Lepomis	Bluegill	99	14.2	0.2	0.2	1.46347	1.40845	1.40845	322.047	2.50792	170	F	40	40	20	0	0	1.8	2	0	0	0	1	1	1	3	1
1967	2014	Raquette	Baseline	Baseline	Caged	Lepomis	Bluegill	124	22.5	0.1	0.1	1.1801	0.444444	0.444444	95.9369	1.98199	158	M	60	30	10	0	0	1.5	1	0	0	0	0	0	1	1	1
1968	2014	Raquette	Baseline	Baseline	Caged	Lepomis	Bluegill	104	14.8	0.1	0.1	1.31571	0.675676	0.675676	89.8327	1.95343	411	M	80	20	0	0	0	1.2	2	0	0	0	0	0	0	0	0
1969	2014	Raquette	Baseline	Baseline	Caged	Lepomis	Bluegill	116	22.5	0.1	0.4	1.44148	0.444444	1.77778	1145.58	3.05903	315	F	30	60	10	0	0	1.8	2	0	0	0	0	1	1	2	1
1970	2014	Raquette	Baseline	Baseline	Caged	Lepomis	Bluegill	99	13.8	0.1	0.1	1.42224	0.724638	0.724638	1327.09	3.1229	315	F	0	20	70	10	0	2.9	1	0	0	0	0	1	1	2	1
1971	2014	Raquette	Baseline	Baseline	Caged	Lepomis	Bluegill	96	13	0.1	0.1	1.46936	0.769231	0.769231	87.4622	1.94182	262	M	20	20	20	40	0	2.8	2	0	0	0	0	1	0	1	1
1972	2014	Raquette	Baseline	Baseline	Caged	Lepomis	Bluegill	102	14	0.1	0.2	1.31925	0.714286	1.42857	3565.9	3.55217	190	F	20	30	50	0	0	2.3	3	0	0	0	0	0	0	0	0
1973	2014	Raquette	Baseline	Baseline	Caged	Lepomis	Bluegill	101	13.2	0.1	0.1	1.28118	0.757576	0.757576	891.475	2.95011	357	F	10	30	40	20	0	2.7	1	1	0	0	0	0	0	1	1
1974	2014	Raquette	Baseline	Baseline	Caged	Lepomis	Bluegill	113	21.6	0.1	0.1	1.49699	0.462963	0.462963	110.365	2.04283	590	M	50	30	20	0	0	1.7	2	0	0	0	1	1	1	3	1
1975	2014	Raquette	Baseline	Baseline	Caged	Lepomis	Bluegill	117	23	0.1	0.1	1.43605	0.434783	0.434783	122.428	2.08788	106	M	20	20	30	30	0	2.7	1	0	0	0	0	1	1	2	1
1976	2014	Raquette	Baseline	Baseline	Caged	Lepomis	Bluegill	110	12.9	0.2	0.1	0.969196	1.55039	0.775194	715.166	2.85441	193	M	10	30	30	30	1	2.8	1	0	0	0	0	0	0	1	1
1977	2014	Raquette	Baseline	Baseline	Caged	Lepomis	Bluegill	116	14.9	0.1	0.1	0.95458	0.671141	0.671141	1021.55	3.00926	444	F	20	30	30	20	0	2.5	2	0	0	0	0	1	0	1	1
1978	2014	Raquette	Baseline	Baseline	Caged	Lepomis	Bluegill	95	11.6	0.1	0.1	1.35297	0.862069	0.862069	1562.91	3.19393	156	F	10	10	30	50	0	3.2	1	0	0	0	0	1	0	1	1
1979	2014	Raquette	Baseline	Baseline	Caged	Lepomis	Bluegill	96	11.6	0.2	0.1	1.31113	1.72414	0.862069	2669.59	3.42644	260	F	10	20	50	20	0	2.8	2	0	0	0	1	1	0	2	1
1980	2014	Raquette	Baseline	Baseline	Caged	Lepomis	Bluegill	98	11.9	0.1	0.1	1.26435	0.840336	0.840336	626.577	2.79697	155	F	40	40	20	0	0	1.8	2	0	0	0	1	1	0	2	1
1981	2014	Raquette	Baseline	Baseline	Caged	Lepomis	Bluegill	114	20.4	0.1	0.1	1.37694	0.490196	0.490196	202.883	2.30725	10	M	30	30	30	10	0	2.2	1	0	0	0	0	1	0	1	1
1982	2014	Raquette	Baseline	Baseline	Caged	Lepomis	Bluegill	110	13.7	0.1	0.1	1.0293	0.729927	0.729927	1307.89	3.11657	187	F	20	30	30	20	0	2.5	2	0	0	0	0	1	0	1	1
1983	2014	Raquette	Baseline	Baseline	Caged	Lepomis	Bluegill	112	12.8	0.1	0.1	0.911079	0.78125	0.78125	1136.43	3.05554	278	F	20	40	40	0	0	2.2	3	0	0	0	1	1	0	2	1
1984	2014	Raquette	Baseline	Baseline	Caged	Lepomis	Bluegill	99	13.7	0.1	0.2	1.41194	0.729927	1.45985	717.481	2.85581	274	F	20	20	40	20	0	2.6	3	0	0	0	0	1	0	1	1
1985	2014	Raquette	Baseline	Baseline	Caged	Lepomis	Bluegill	95	11.1	0.1	0.1	1.29465	0.900901	0.900901	348.263	2.54191	174	F	20	40	30	10	0	2.3	1	0	0	0	0	1	0	1	1
1986	2014	Raquette	Baseline	Baseline	Caged	Lepomis	Bluegill	100	13.1	0.1	0.1	1.31	0.763359	0.763359	236.785	2.37435	158	F	10	20	40	30	0	2.9	1	0	0	0	0	1	0	1	1
1987	2014	Raquette	Baseline	Baseline	Caged	Lepomis	Bluegill	103	15.1	0.1	0.2	1.38186	0.662252	1.3245	612.141	2.78685	260	F	20	10	20	50	0	3	3	0	0	0	1	0	0	1	1
1988	2014	Raquette	Baseline	Baseline	Caged	Lepomis	Bluegill	107	15.3	0.1	0.1	1.24894	0.653595	0.653595	605.495	2.78211	278	M	20	10	10	60	0	3.1	1	0	0	0	0	1	0	1	1
1989	2014	Raquette	Baseline	Baseline	Caged	Lepomis	Bluegill	96	12.7	0.1	0.1	1.43546	0.787402	0.787402	161.203	2.20737	348	F	20	40	30	10	0	2.3	2	0	0	0	1	1	0	2	1
1990	2014	Raquette	Baseline	Baseline	Caged	Lepomis	Bluegill	112	18.9	0.1	0.1	1.34526	0.529101	0.529101	302.713	2.48103	131	M	90	10	0	0	0	1.1	1	0	0	0	0	1	0	1	1
1991	2014	Raquette	Baseline	Baseline	Caged	Lepomis	Bluegill	100	13.2	0.1	0.1	1.32	0.757576	0.757576	685.234	2.83584	342	F	10	50	30	10	0	2.4	1	0	0	0	0	1	0	1	1
1992	2014	Raquette	Baseline	Baseline	Caged	Lepomis	Bluegill	98	11.9	0.1	0.1	1.26435	0.840336	0.840336	1242.7	3.09436	94	F	30	10	40	20	0	2.5	1	0	0	0	0	0	0	0	0
1993	2014	Raquette	Baseline	Baseline	Caged	Lepomis	Bluegill	101	14.1	0.1	0.1	1.36853	0.70922	0.70922	120.707	2.08173	415	M	100	0	0	0	0	1	2	0	0	0	0	0	0	0	0
1994	2014	Raquette	Baseline	Baseline	Caged	Lepomis	Bluegill	103	15.1	0.1	0.1	1.38186	0.662252	0.662252	53.9594	1.73207	479	M	100	0	0	0	0	1	2	0	0	0	0	0	0	0	0
1995	2014	Raquette	Baseline	Baseline	Caged	Lepomis	Bluegill	100	12.9	0.1	0.1	1.29	0.775194	0.775194	916.142	2.96196	306	F	30	30	30	10	0	2.2	1	0	0	0	1	1	0	2	1
1996	2014	Raquette	Baseline	Baseline	Caged	Lepomis	Bluegill	103	14.7	0.1	0.1	1.34526	0.680272	0.680272	1066.5	3.02796	267	F	30	40	30	0	0	2	3	0	0	0	0	1	0	1	1
1997	2014	Raquette	Baseline	Baseline	Caged	Lepomis	Bluegill	119	23.2	0.1	0.1	1.37672	0.431034	0.431034	88.6378	1.94762	255	M	100	0	0	0	0	1	2	0	0	0	0	1	0	1	1
1998	2014	Raquette	Baseline	Baseline	Caged	Lepomis	Bluegill	115	20.6	0.1	0.1	1.35448	0.485437	0.485437	127.176	2.10441	366	M	30	30	30	10	0	2.2	1	0	0	0	0	0	0	0	0
1999	2014	Raquette	Baseline	Baseline	Caged	Lepomis	Bluegill	111	13.5	0.2	0.2	0.987108	1.48148	1.48148	1167.74	3.06735	424	F	20	40	30	10	0	2.3	3	0	0	0	0	1	0	1	1
2000	2014	Raquette	Baseline	Baseline	Caged	Lepomis	Bluegill	114	20.9	0.1	0.1	1.41069	0.478469	0.478469	68.3241	1.83457	423	M	80	20	0	0	0	1.2	2	0	0	0	0	1	0	1	1
2001	2014	Raquette	Baseline	Baseline	Caged	Lepomis	Bluegill	115	14.8	0.1	0.2	0.973124	0.675676	1.35135	266.662	2.42596	407	F	40	40	20	0	0	1.8	2	0	0	0	1	0	0	1	1
2002	2014	Raquette	Baseline	Baseline	Caged	Lepomis	Bluegill	101	12.8	0.1	0.1	1.24236	0.78125	0.78125	1761.52	3.24589	294	F	20	30	50	0	0	2.3	2	0	0	0	0	1	0	1	1
2003	2014	Raquette	Baseline	Baseline	Caged	Lepomis	Bluegill	100	14.7	0.2	0.1	1.47	1.36054	0.680272	309.341	2.49044	334	F	50	40	10	0	0	1.6	1	0	0	0	0	1	0	1	1
2004	2014	Raquette	Baseline	Baseline	Caged	Lepomis	Bluegill	103	14.6	0.2	0.1	1.33611	1.36986	0.684932	662.513	2.82119	448	F	10	30	40	20	0	2.7	1	0	0	0	0	1	0	1	1
2005	2014	Raquette	Baseline	Baseline	Caged	Lepomis	Bluegill	107	18.5	0.1	0.1	1.51015	0.540541	0.540541	2673.61	3.4271	290	F	10	20	60	10	0	2.7	2	0	0	0	0	0	0	0	0
2006	2014	Raquette	Baseline	Baseline	Caged	Lepomis	Bluegill	118	22.6	0.1	0.3	1.37551	0.442478	1.32743	230.604	2.36287	285	M	100	0	0	0	0	1	1	0	0	0	0	1	0	1	1
2007	2014	Raquette	Baseline	Baseline	Caged	Lepomis	Bluegill	102	14.6	0.1	0.1	1.37579	0.684932	0.684932	852.173	2.93053	366	F	50	40	10	0	0	1.6	2	0	0	0	1	1	1	3	1
2008	2014	Raquette	Baseline	Baseline	Caged	Lepomis	Bluegill	120	23.5	0.1	0.3	1.35995	0.425532	1.2766	101.987	2.00854	411	M	50	30	20	0	0	1.7	2	0	0	0	0	1	1	2	1
2009	2014	Raquette	Baseline	Baseline	Caged	Lepomis	Bluegill	98	12.8	0.1	0.1	1.35998	0.78125	0.78125	3734.95	3.57229	324	F	20	40	40	0	0	2.2	1	0	0	0	0	1	0	1	1
2010	2014	Raquette	Baseline	Baseline	Caged	Lepomis	Bluegill	111	19.6	0.2	0.2	1.43314	1.02041	1.02041	533.848	2.72742	600	F	20	30	40	10	0	2.4	3	0	0	0	0	1	0	1	1
2011	2014	Raquette	Baseline	Baseline	Caged	Lepomis	Bluegill	106	16.7	0.3	0.2	1.40216	1.79641	1.1976	3394.23	3.53074	331	F	20	20	50	10	0	2.5	3	0	0	0	0	1	0	1	1
2012	2014	Raquette	Baseline	Baseline	Caged	Lepomis	Bluegill	104	15.1	0.5	0.2	1.34238	3.31126	1.3245	4961.12	3.69558	309	F	0	10	30	60	0	3.5	2	0	0	0	0	1	1	2	1
2013	2014	Raquette	Baseline	Baseline	Caged	Lepomis	Bluegill	117	22.1	0.1	0.1	1.37986	0.452489	0.452489	86.3055	1.93604	298	M	90	10	0	0	0	1.1	1	0	0	0	1	1	0	2	1
2014	2014	Raquette	Baseline	Baseline	Caged	Lepomis	Bluegill	106	16.2	0.1	0.2	1.36018	0.617284	1.23457	74.7262	1.87347	260	M	80	20	0	0	0	1.2	2	0	0	0	0	1	0	1	1
2015	2014	Raquette	Middle		Resident	Lepomis	Pumpkinseed	155	68	0.5	0.5	1.82605	0.735294	0.735294	9.24659	0.965981	288	F	30	30	30	10	0	2.2	1	0	0	0	0	0	0	0	0
2016	2014	Raquette	Middle		Resident	Lepomis	Pumpkinseed	145	54.7	0.1	0.7	1.79425	0.182815	1.27971	1.55	0.190332	10	M	100	0	0	0	0	1	1	0	1	0	0	0	0	1	1
2017	2014	Raquette	Middle		Resident	Lepomis	Pumpkinseed	200	146.6	0.3	1.4	1.8325	0.204638	0.95498	1.55	0.190332	276	M	30	40	30	0	0	2	1	0	0	1	0	0	0	1	1
2018	2014	Raquette	Middle		Resident	Lepomis	Pumpkinseed	145	49.3	0.4	0.6	1.61712	0.811359	1.21704	1.55	0.190332	418	F	40	50	10	0	0	1.7	1	0	0	0	0	0	0	0	0
2019	2014	Raquette	Middle		Resident	Lepomis	Pumpkinseed	160	75.3	0.6	0.9	1.83838	0.796813	1.19522	6.66579	0.823852	537	F	40	50	10	0	0	1.7	1	0	0	0	0	0	0	0	0
2020	2014	Raquette	Middle		Resident	Lepomis	Pumpkinseed	130	33.2	0.2	0.2	1.51115	0.60241	0.60241	1.55	0.190332		F	50	50	0	0	0	1.5	1	0	0	0	0	1	0	1	1
2021	2014	Raquette	Middle		Resident	Lepomis	Pumpkinseed	120	28.7	0.1	0.2	1.66088	0.348432	0.696864	1.55	0.190332		F	30	50	20	0	0	1.9	1	0	0	0	0	1	0	1	1
2022	2014	Raquette	Middle		Resident	Lepomis	Pumpkinseed	130	38.2	0.2	0.4	1.73873	0.52356	1.04712				F	40	40	20	0	0	1.8	1	0	0	0	0	0	0	0	0
2023	2014	Raquette	Middle		Resident	Lepomis	Pumpkinseed	122	28.3	0.1	0.2	1.5585	0.353357	0.706714	1.55	0.190332	10	M	100	0	0	0	0	1	1	0	0	0	0	0	0	0	0
2024	2014	Raquette	Middle		Resident	Lepomis	Pumpkinseed	147	55.4	0.1	0.8	1.74405	0.180505	1.44404	1.55	0.190332		M	20	40	30	10	0	2.3	2	0	0	0	0	1	0	1	1
2025	2014	Raquette	Middle		Resident	Lepomis	Pumpkinseed	112	21.5	0.1	0.3	1.53033	0.465116	1.39535	1.55	0.190332		M	80	20	0	0	0	1.2	2	0	0	0	0	0	0	0	0
2026	2014	Raquette	Middle		Resident	Lepomis	Pumpkinseed	115	18.5	0.1	0.1	1.21641	0.540541	0.540541	1.55	0.190332		F	40	50	10	0	0	1.7	1	1	0	0	0	0	0	1	1
2027	2014	Raquette	Middle		Resident	Lepomis	Pumpkinseed	130	38.3	0.3	0.3	1.74329	0.78329	0.78329	1.55	0.190332		F	30	50	20	0	1	1.9	1	1	0	0	0	0	0	2	1
2028	2014	Raquette	Middle		Resident	Lepomis	Pumpkinseed	137	41.5	0.1	0.5	1.61394	0.240964	1.20482	1.55	0.190332	470	M	100	0	0	0	0	1	1	0	0	0	0	0	0	0	0
2029	2014	Raquette	Middle		Resident	Lepomis	Pumpkinseed	158	67.7	0.1	0.6	1.7164	0.14771	0.886263	1.55	0.190332	444	M	50	40	10	0	0	1.6	2	0	0	0	0	0	0	0	0
2030	2014	Raquette	Middle		Resident	Lepomis	Pumpkinseed	153	60.8	0.1	0.8	1.69758	0.164474	1.31579	5.06896	0.704919	600	M	60	30	10	0	0	1.5	1	0	0	0	0	0	0	0	0
2031	2014	Raquette	Middle		Resident	Lepomis	Pumpkinseed	158	78	0.1	0.8	1.97753	0.128205	1.02564	1.55	0.190332	188	M	60	30	10	0	0	1.5	1	0	0	0	0	0	0	0	0
2032	2014	Raquette	Middle		Resident	Lepomis	Pumpkinseed	133	38.9	0.2	0.4	1.65346	0.514139	1.02828	1.55	0.190332		F	50	40	10	0	0	1.6	1	1	0	0	0	0	0	1	1
2033	2014	Raquette	Middle		Resident	Lepomis	Pumpkinseed	122	29.8	0.1	0.3	1.64111	0.33557	1.00671	1.55	0.190332		M	100	0	0	0	0	1	1	0	0	0	0	1	0	1	1
2034	2014	Raquette	Middle		Resident	Lepomis	Pumpkinseed	130	35.3	0.2	0.2	1.60674	0.566572	0.566572	1.55	0.190332		F	30	60	10	0	0	1.8	1	0	0	0	0	0	0	0	0
2035	2014	Raquette	Middle		Resident	Lepomis	Pumpkinseed	135	41.4	0.2	1.2	1.68267	0.483092	2.89855	1.55	0.190332	600	M	90	10	0	0	1	1.1	1	1	0	0	0	0	1	3	1
2036	2014	Raquette	Middle		Resident	Lepomis	Pumpkinseed	203	163.7	0.7	0.9	1.95686	0.427611	0.549786	1.55	0.190332	10	F	20	40	40	0	0	2.2	1	0	0	0	0	0	0	0	0
2037	2014	Raquette	Middle		Resident	Lepomis	Pumpkinseed	170	98	0.1	0.1	1.99471	0.102041	0.102041	1.55	0.190332	10	F	20	60	20	0	0	2	1	0	0	0	0	1	0	1	1
2038	2014	Raquette	Middle		Resident	Lepomis	Pumpkinseed	122	28.6	0.1	0.7	1.57502	0.34965	2.44755				M	60	40	0	0	0	1.4	1	0	0	0	0	0	0	0	0
2039	2014	Raquette	Middle		Resident	Lepomis	Pumpkinseed	156	65.4	0.3	0.5	1.72268	0.458716	0.764526	1.55	0.190332	515	F	20	50	30	0	0	2.1	2	0	0	0	0	1	0	1	1
2040	2014	Raquette	Middle		Resident	Lepomis	Pumpkinseed	155	62	0.1	0.6	1.66493	0.16129	0.967742	1.55	0.190332	10	M	40	50	10	0	0	1.7	1	1	0	0	0	0	0	1	1
2041	2014	Raquette	Middle		Resident	Lepomis	Pumpkinseed	157	65.3	0.5	0.5	1.68739	0.765697	0.765697	1.55	0.190332	209	F	40	50	10	0	0	1.7	1	1	0	0	0	0	0	1	1
2042	2014	Raquette	Middle		Resident	Lepomis	Pumpkinseed	196	148.1	0.1	1	1.96692	0.0675219	0.675219	1.55	0.190332	213	M	70	30	0	0	1	1.3	1	0	0	0	0	0	1	2	1
2043	2014	Raquette	Middle		Resident	Lepomis	Pumpkinseed	200	166.9	0.2	1.3	2.08625	0.119832	0.77891	1.55	0.190332	10	M	10	50	40	0	0	2.3	2	0	0	0	0	0	1	1	1
2044	2014	Raquette	Middle		Resident	Lepomis	Pumpkinseed	190	120.3	0.1	0.8	1.7539	0.0831255	0.665004	1.55	0.190332	490	M	40	30	30	0	0	1.9	1	0	0	0	0	0	1	1	1
2045	2014	Raquette	Middle		Resident	Lepomis	Pumpkinseed	170	103.2	0.9	1.1	2.10055	0.872093	1.06589	4.03998	0.606379	600	F	30	40	20	10	0	2.1	2	0	0	0	0	0	1	1	1
2046	2014	Raquette	Middle		Resident	Lepomis	Pumpkinseed	203	160	0.2	1.2	1.91263	0.125	0.75	1.55	0.190332	10	M	20	70	10	0	1	1.9	1	0	0	0	0	1	1	3	1
2047	2014	Raquette	Middle		Resident	Lepomis	Pumpkinseed	180	109.7	0.8	0.9	1.881	0.729262	0.820419	1.55	0.190332	31	F	40	50	10	0	0	1.7			0	0	0	0	0	0	0
2048	2014	Raquette	Middle		Resident	Lepomis	Pumpkinseed	195	135.1	0.9	1.3	1.82201	0.666173	0.96225	1.55	0.190332	49	F	40	50	10	0	0	1.7	1	0	0	0	0	1	0	1	1
2049	2014	Raquette	Middle		Resident	Lepomis	Pumpkinseed	172	91.3	0.7	0.8	1.79426	0.766703	0.876232	1.55	0.190332	308	F	20	30	40	10	0	2.4	1	0	0	0	1	1	1	3	1
2050	2014	Raquette	Middle		Resident	Lepomis	Pumpkinseed	198	137.5	1.3	1.1	1.77136	0.945455	0.8	4.72663	0.674551	10	F	30	60	10	0	0	1.8	1	0	1	0	0	0	1	2	1
2051	2014	Raquette	Middle		Resident	Lepomis	Pumpkinseed	185	125.5	0.2	1.1	1.98211	0.159363	0.876494	1.55	0.190332	461	M	50	40	10	0	1	1.6	1	0	0	0	0	0	0	1	1
2052	2014	Raquette	Middle		Resident	Lepomis	Pumpkinseed	180	116.8	1.1	0.9	2.00274	0.941781	0.770548	6.74672	0.829093	175	F	20	50	30	0	0	2.1	1	0	0	0	0	0	0	0	0
2053	2014	Raquette	Middle		Resident	Lepomis	Pumpkinseed	169	90.2	0.6	1	1.86873	0.665188	1.10865	1.55	0.190332	10	F	50	40	10	0	0	1.6	2	0	0	0	0	0	0	0	0
2054	2014	Raquette	Middle		Resident	Lepomis	Pumpkinseed	164	87.3	0.7	0.7	1.97917	0.801833	0.801833	230.273	2.36224	10	F	20	40	20	20	0	2.4	1	0	0	0	0	1	1	2	1
2115	2014	Raquette	Upstream		Resident	Lepomis	Pumpkinseed	125	33.5	0.3	0.4	1.7152	0.895522	1.19403				F	30	40	20	10	0	2.1	2	0	0	0	0	1	1	2	1
2116	2014	Raquette	Upstream		Resident	Lepomis	Pumpkinseed	92	11	0.1	0.1	1.41263	0.909091	0.909091	16.7598	1.22427		M	100	0	0	0	0	1	1	0	0	0	0	0	1	1	1
2117	2014	Raquette	Upstream		Resident	Lepomis	Pumpkinseed	97	14.1	0.1	0.1	1.54491	0.70922	0.70922	1.55	0.190332		M	100	0	0	0	0	1	1	0	0	0	0	1	0	1	1
2118	2014	Raquette	Upstream		Resident	Lepomis	Pumpkinseed	140	47.1	0.3	0.5	1.71647	0.636943	1.06157	16.3418	1.2133	487	F	30	50	20	0	0	1.9	1	0	0	0	0	0	0	0	0
2119	2014	Raquette	Upstream		Resident	Lepomis	Pumpkinseed	104	16.1	0.1	0.2	1.43128	0.621118	1.24224	5.24384	0.71965	257	M	100	0	0	0	0	1	2	0	0	0	0	1	1	2	1
2120	2014	Raquette	Upstream		Resident	Lepomis	Pumpkinseed	119	24.6	0.2	0.3	1.4598	0.813008	1.21951	5.24384	0.71965	10	F	20	20	20	40	0	2.8	3	0	0	0	0	1	1	2	1
2121	2014	Raquette	Upstream		Resident	Lepomis	Pumpkinseed	129	34.3	0.1	0.3	1.59781	0.291545	0.874636	335.604	2.52583	550	M	100	0	0	0	0	1	2	0	0	0	0	1	1	2	1
2122	2014	Raquette	Upstream		Resident	Lepomis	Bluegill	167	78.2	0.5	1	1.67903	0.639386	1.27877	4.12581	0.615509	537	F	10	20	50	20	0	2.8	2	0	0	0	0	1	1	2	1
2123	2014	Raquette	Upstream		Resident	Lepomis	Pumpkinseed	143	57.1	0.1	0.6	1.95267	0.175131	1.05079	35.063	1.54485	600	M	80	20	0	0	1	1.2	1	1	0	0	0	1	1	4	1
2124	2014	Raquette	Upstream		Resident	Lepomis	Bluegill	106	19.6	0.1	0.2	1.64565	0.510204	1.02041	14.6482	1.16578	285	F	30	40	30	0	0	2	2	0	0	0	0	1	1	2	1
2125	2014	Raquette	Upstream		Resident	Lepomis	Pumpkinseed	104	17.2	0.1	0.3	1.52907	0.581395	1.74419	1.55	0.190332		M	70	30	0	0	0	1.3	1	0	0	0	0	0	0	0	0
2126	2014	Raquette	Upstream		Resident	Lepomis	Bluegill	110	20.1	0.1	0.2	1.51014	0.497512	0.995025	5.35353	0.72864	219	M	70	20	10	0	1	1.4	1	0	0	1	0	1	0	3	1
2127	2014	Raquette	Upstream		Resident	Lepomis	Pumpkinseed	95	13.1	0.1	0.1	1.52792	0.763359	0.763359	1.55	0.190332		F	20	20	50	10	1	2.5	2	0	0	0	0	1	0	2	1
2128	2014	Raquette	Upstream		Resident	Lepomis	Pumpkinseed	106	17.1	0.1	0.2	1.43575	0.584795	1.16959				M	80	20	0	0	1	1.2	2	0	0	0	0	1	1	3	1
2129	2014	Raquette	Upstream		Resident	Lepomis	Pumpkinseed	114	22.8	0.1	0.2	1.53894	0.438596	0.877193	1.55	0.190332	523	M	100	0	0	0	0	1	1	0	0	0	0	1	0	1	1
2130	2014	Raquette	Upstream		Resident	Lepomis	Pumpkinseed	148	58.2	0.4	0.6	1.7953	0.687285	1.03093	4.67764	0.670027	584	F	30	50	20	0	0	1.9	1	1	0	0	0	0	0	1	1
2209	2014	Cuyahoga	Middle	Cuy-2	Caged	Lepomis	Bluegill	103	19	0.1	0.2	1.73877	0.526316	1.05263	59.7117	1.77606	345	M	100	0	0	0	0	1	1	0	0	0	0	1	0	1	1
2210	2014	Cuyahoga	Middle	Cuy-2	Caged	Lepomis	Bluegill	110	22	0.1	0.3	1.65289	0.454545	1.36364	718.135	2.85621	164	M	100	0	0	0	0	1	2	1	0	0	0	0	1	2	1
2212	2014	Cuyahoga	Upstream	CUY-5	Caged	Lepomis	Bluegill	95	18	0.1	0.1	2.09943	0.555556	0.555556	47.4457	1.6762	159	M	30	30	30	10	1	2.2	2	0	0	0	1	0	0	2	1
2213	2014	Cuyahoga	Upstream	CUY-5	Caged	Lepomis	Bluegill	119	25	0.1	0.4	1.48354	0.4	1.6	201.827	2.30498	118	M	30	30	30	10	0	2.2	2	0	0	0	0	1	1	2	1
2214	2014	Cuyahoga	Upstream	CUY-5	Caged	Lepomis	Bluegill	115	24	0.9	0.4	1.57804	3.75	1.66667	8000	3.90309	157	F	10	0	10	80	0	3.6	2	0	0	0	0	1	1	2	1
2215	2014	Chicago	Downstream	CHI-36	Caged	Lepomis	Bluegill	95	12.3	0.39	0.13	1.43461	3.17073	1.05691	3812.69	3.58123	548	F	10	10	20	60	0	3.3	1	0	0	0	0	0	0	0	0
2216	2014	Chicago	Downstream	CHI-36	Caged	Lepomis	Bluegill	108	20.1	0.33	0.21	1.5956	1.64179	1.04478	112.886	2.05264	600	M	40	40	20	0	0	1.8	1	0	0	0	0	0	0	0	0
2217	2014	Chicago	Downstream	CHI-36	Caged	Lepomis	Bluegill	105	20.3	0.09	0.31	1.75359	0.44335	1.52709	41.8223	1.62141	269	M	30	30	30	10	0	2.2	1	0	0	0	0	0	1	1	1
2218	2014	Chicago	Downstream	CHI-36	Caged	Lepomis	Bluegill	103	16.1	0.5	0.19	1.47338	3.10559	1.18012	2617.69	3.41792	492	F	10	10	20	60	0	3.3	1	0	0	0	0	0	0	0	0
2219	2014	Chicago	Downstream	CHI-36	Caged	Lepomis	Bluegill	137	44.4	0.1	0.52	1.72672	0.225225	1.17117	264.05	2.42169	600	M	30	30	30	10	0	2.2	2	0	0	0	0	1	1	2	1
2220	2014	Chicago	Downstream	CHI-36	Caged	Lepomis	Bluegill	117	24	0.44	0.21	1.49849	1.83333	0.875	1961.37	3.29256	587	F	20	30	30	20	0	2.5	1	0	0	0	0	1	0	1	1
2221	2014	Chicago	Downstream	CHI-36	Caged	Lepomis	Bluegill	100	14.7	0.04	0.16	1.47	0.272109	1.08844	39.2856	1.59423	493	M	30	50	20	0	0	1.9	1	0	0	0	0	1	0	1	1
2222	2014	Chicago	Downstream	CHI-36	Caged	Lepomis	Bluegill	135	41.1	0.03	0.38	1.67048	0.0729927	0.924574	288.028	2.45944	535	M	40	40	20	0	0	1.8	1	0	0	0	1	1	1	3	1
2223	2014	Chicago	Downstream	CHI-36	Caged	Lepomis	Bluegill	122	27.6	0.32	0.34	1.51995	1.15942	1.23188	280.977	2.44867	455	F	30	50	20	0	0	1.9	1	0	0	0	0	1	0	1	1
2224	2014	Chicago	Downstream	CHI-36	Caged	Lepomis	Bluegill	106	16.5	0.14	0.19	1.38537	0.848485	1.15152	105.6	2.02366	546	F	50	40	10	0	0	1.6	1	0	0	0	0	1	1	2	1
2225	2014	Chicago	Downstream	CHI-36	Caged	Lepomis	Bluegill	109	18.9	0.36	0.28	1.45943	1.90476	1.48148	2310.69	3.36374	600	F	10	30	40	20	0	2.7	1	0	0	0	0	1	1	2	1
2226	2014	Chicago	Downstream	CHI-36	Caged	Lepomis	Bluegill	127	29.5	0.05	0.27	1.44016	0.169492	0.915254	19.3577	1.28685	600	M	100	0	0	0	0	1	2	0	0	0	0	1	0	1	1
2227	2014	Chicago	Downstream	CHI-36	Caged	Lepomis	Bluegill	106	18.5	0.33	0.23	1.5533	1.78378	1.24324	306.682	2.48669	413	M	30	30	30	10	1	2.2	1	0	0	0	0	0	0	1	1
2228	2014	Chicago	Downstream	CHI-36	Caged	Lepomis	Bluegill	111	19.3	0.29	0.22	1.4112	1.50259	1.1399	544.778	2.73622	534	F	20	40	30	10	0	2.3	1	0	0	0	0	1	0	1	1
2229	2014	Chicago	Downstream	CHI-36	Caged	Lepomis	Bluegill	111	23	0.2	0.2	1.68174	0.869565	0.869565	48.1754	1.68283	368	M	30	40	30	0	1	2	1	0	0	0	0	1	0	2	1
2230	2014	Chicago	Downstream	CHI-36	Caged	Lepomis	Bluegill	99	14.6	0.11	0.16	1.50469	0.753425	1.09589	77.0061	1.88652	411	M	10	40	40	10	0	2.5	1	0	0	0	0	1	0	1	1
2231	2014	Chicago	Downstream	CHI-36	Caged	Lepomis	Bluegill	113	20.9	0.34	0.22	1.44847	1.62679	1.05263	7259.45	3.8609	577	F	20	30	40	10	0	2.4	1	0	0	0	0	0	0	0	0
2232	2014	Chicago	Downstream	CHI-36	Caged	Lepomis	Bluegill	100	14.8	0.07	0.26	1.48	0.472973	1.75676	38.0773	1.58067	600	M	30	40	30	0	0	2	1	0	0	0	0	0	0	0	0
2233	2014	Chicago	Downstream	CHI-36	Caged	Lepomis	Bluegill	131	39.1	0.08	0.5	1.73925	0.204604	1.27877	548.091	2.73885	331	M	30	40	30	0	0	2	1	1	0	0	0	1	0	2	1
2234	2014	Chicago	Downstream	CHI-36	Caged	Lepomis	Bluegill	99	15.6	0.27	0.26	1.60775	1.73077	1.66667	378.998	2.57864	600	F	10	20	40	30	0	2.9	1	0	0	0	0	0	0	0	0
2235	2014	Chicago	Downstream	CHI-36	Caged	Lepomis	Bluegill	101	16.5	0.01	0.15	1.60147	0.0606061	0.909091	366.72	2.56433	600	M	70	0	0	30	0	1.9	1	0	0	0	1	0	1	2	1
2236	2014	Chicago	Downstream	CHI-36	Caged	Lepomis	Bluegill	129	33.2	0.16	0.39	1.54657	0.481928	1.1747	102.542	2.0109	314	M	30	30	30	10	0	2.2	1	1	0	0	0	0	1	2	1
2237	2014	Chicago	Downstream	CHI-36	Caged	Lepomis	Bluegill	145	55.7	0.57	1.14	1.82705	1.02334	2.04668	452.02	2.65516	343	M	20	30	30	20	0	2.5	2	0	0	0	0	0	1	1	1
2238	2014	Chicago	Downstream	CHI-36	Caged	Lepomis	Bluegill	115	18.1	0.19	0.26	1.1901	1.04972	1.43646	386.956	2.58766	183	F	20	40	30	10	0	2.3	1	0	0	0	0	1	1	2	1
2239	2014	Chicago	Downstream	CHI-36	Caged	Lepomis	Bluegill	137	42.1	0.06	0.47	1.63727	0.142518	1.11639	249.933	2.39782	544	M	30	40	30	0	0	2	1	0	0	0	0	1	0	1	1
2240	2014	Chicago	Downstream	CHI-36	Caged	Lepomis	Bluegill	120	25.1	0.38	0.23	1.45255	1.51394	0.916335	635.382	2.80303	600	F	20	30	30	20	1	2.5	1	1	0	0	0	1	0	3	1
2241	2014	Chicago	Downstream	CHI-36	Caged	Lepomis	Bluegill	96	12.7	0.05	0.15	1.43546	0.393701	1.1811	267.91	2.42799	424	M	100	0	0	0	0	1	1	0	0	0	0	0	0	0	0
2242	2014	Chicago	Downstream	CHI-36	Caged	Lepomis	Bluegill	104	15.4	0.72	0.18	1.36905	4.67532	1.16883	2331.19	3.36758	474	F	0	10	10	80	0	3.7	1	0	0	0	0	0	0	0	0
2243	2014	Chicago	Downstream	CHI-36	Caged	Lepomis	Bluegill	121	26.5	0.41	0.33	1.49586	1.54717	1.24528	3575.76	3.55337	600	F	10	30	30	30	0	2.8	1	1	0	0	0	0	1	2	1
2244	2014	Chicago	Downstream	CHI-36	Caged	Lepomis	Bluegill	97	13.5	0.27	0.14	1.47917	2	1.03704	3476.92	3.54119	381	F	10	10	40	40	0	3.1	1	0	0	0	0	1	0	1	1
2245	2014	Chicago	Downstream	CHI-36	Caged	Lepomis	Bluegill	110	21.9	0.1	0.2	1.64538	0.456621	0.913242	26.8159	1.42839	320	M	30	40	30	0	0	2	1	0	0	0	0	1	0	1	1
2246	2014	Chicago	Downstream	CHI-36	Caged	Lepomis	Bluegill	110	18.2	0.39	0.58	1.36739	2.14286	3.18681	2132.87	3.32896	593	F	20	30	40	10	0	2.4	1	0	0	0	0	1	0	1	1
2247	2014	Chicago	Downstream	CHI-36	Caged	Lepomis	Bluegill	121	27.3	0.51	0.38	1.54101	1.86813	1.39194	1654.71	3.21872	572	F	10	20	50	20	0	2.8	1	0	0	0	0	1	0	1	1
2248	2014	Chicago	Downstream	CHI-36	Caged	Lepomis	Bluegill	129	33.1	0.48	0.34	1.54191	1.45015	1.02719	946.787	2.97625	573	F	10	30	40	20	0	2.7	1	0	0	0	0	1	0	1	1
2249	2014	Chicago	Downstream	CHI-36	Caged	Lepomis	Bluegill	130	33.3	0.3	0.31	1.5157	0.900901	0.930931	60.4568	1.78145	313	M	20	40	40	0	1	2.2	1	1	0	0	1	1	1	5	1
2250	2014	Chicago	Downstream	CHI-36	Caged	Lepomis	Bluegill	104	16.9	0.4	0.23	1.5024	2.36686	1.36095	2981.27	3.4744	508	F	20	20	40	20	0	2.6	1	0	0	0	0	0	0	0	0
2251	2014	Chicago	Downstream	CHI-36	Caged	Lepomis	Bluegill	130	37.8	0.2	0.35	1.72053	0.529101	0.925926	90.12	1.95482	447	M	60	30	10	0	0	1.5	1	0	0	0	0	1	0	1	1
2252	2014	Chicago	Downstream	CHI-36	Caged	Lepomis	Bluegill	130	31.9	0.32	0.33	1.45198	1.00313	1.03448	427.825	2.63127	507	M	30	30	30	10	0	2.2	1	0	0	0	0	0	0	0	0
2253	2014	Chicago	Downstream	CHI-36	Caged	Lepomis	Bluegill	117	22.8	0.35	0.25	1.42356	1.53509	1.09649	360.415	2.5568	540	M	90	10	0	0	0	1.1	1	0	0	0	0	1	0	1	1
2254	2014	Chicago	Downstream	CHI-36	Caged	Lepomis	Bluegill	108	20.8	0.47	0.23	1.65117	2.25962	1.10577	1568.7	3.19554	237	F	10	10	40	40	0	3.1	1	0	0	0	0	1	0	1	1
2255	2014	Chicago	Downstream	CHI-36	Caged	Lepomis	Bluegill	138	42.5	0.19	0.45	1.61716	0.447059	1.05882	399.868	2.60192	493	M	50	20	20	10	0	1.9	1	0	0	0	0	1	0	1	1
2256	2014	Chicago	Downstream	CHI-36	Caged	Lepomis	Bluegill	140	45.7	0.23	0.56	1.66545	0.503282	1.22538	231.607	2.36475	390	M	20	30	30	20	1	2.5	1	0	0	0	1	1	0	3	1
2257	2014	Chicago	Downstream	CHI-36	Caged	Lepomis	Bluegill	102	16.7	0.06	0.15	1.57368	0.359281	0.898204	229.242	2.36029	314	M	20	40	40	0	1	2.2	1	0	0	0	0	1	0	2	1
2258	2014	Chicago	Downstream	CHI-36	Caged	Lepomis	Bluegill	102	14.8	0.05	0.18	1.39464	0.337838	1.21622	24.2266	1.38429	408	M	100	0	0	0	0	1	1	0	0	0	0	0	1	1	1
2259	2014	Chicago	Downstream	CHI-36	Caged	Lepomis	Bluegill	100	14.6	0.57	0.16	1.46	3.90411	1.09589	8000	3.90309	233	F	10	20	20	50	0	3.1	1	1	0	0	0	1	0	2	1
2260	2014	Chicago	Downstream	CHI-36	Caged	Lepomis	Bluegill	102	16.3	0.74	0.18	1.53599	4.53988	1.10429	3340.18	3.52377	512	F	10	10	20	60	0	3.3	1	0	0	0	0	0	0	0	0
2261	2014	Chicago	Downstream	CHI-36	Caged	Lepomis	Bluegill	105	16.6	0.13	0.2	1.43397	0.783133	1.20482	354.937	2.55015	543	F	40	50	10	0	0	1.7	1	0	0	0	0	0	0	0	0
2262	2014	Chicago	Downstream	CHI-36	Caged	Lepomis	Bluegill	102	15.7	0.5	0.16	1.47945	3.18471	1.01911	2428.19	3.38528	462	F	10	10	20	60	0	3.3	1	1	0	0	0	0	0	1	1
2263	2014	Chicago	Downstream	CHI-36	Caged	Lepomis	Bluegill	102	17.5	0.23	0.18	1.64906	1.31429	1.02857	36.1978	1.55868	258	M	30	40	30	0	1	2	1	0	0	0	0	1	0	2	1
2264	2014	Chicago	Downstream	CHI-36	Caged	Lepomis	Bluegill	97	14.3	0.62	0.15	1.56683	4.33566	1.04895	3758.92	3.57506	545	F	10	10	10	70	0	3.4	1	0	0	0	0	0	0	0	0
2265	2014	Chicago	Downstream	CHI-36	Caged	Lepomis	Bluegill	104	16.6	0.07	0.18	1.47573	0.421687	1.08434	30.0929	1.47846	466	M	30	50	20	0	0	1.9	1	0	0	0	0	1	0	1	1
2266	2014	Chicago	Upstream	CHI-112	Caged	Lepomis	Bluegill	130	29.9	0.5	0.25	1.36095	1.67224	0.83612	4459.07	3.64924	320	F	10	30	40	20	0	2.7	1	0	0	0	0	1	1	2	1
2267	2014	Chicago	Upstream	CHI-112	Caged	Lepomis	Bluegill	123	28	0.15	0.24	1.50467	0.535714	0.857143	139.874	2.14574	402	M	40	40	20	0	0	1.8	1	0	0	0	0	1	1	2	1
2268	2014	Chicago	Upstream	CHI-112	Caged	Lepomis	Bluegill	95	12.2	0.25	0.12	1.42295	2.04918	0.983607	1139.12	3.05657	394	F	10	10	40	40	0	3.1	1	0	0	0	0	0	0	0	0
2269	2014	Chicago	Upstream	CHI-112	Caged	Lepomis	Bluegill	101	15	0.12	0.18	1.45589	0.8	1.2	88.3049	1.94598	187	M	30	30	30	10	0	2.2	1	0	0	0	0	0	0	0	0
2270	2014	Chicago	Upstream	CHI-112	Caged	Lepomis	Bluegill	93	12.3	0.7	0.16	1.52917	5.69106	1.30081	54.3607	1.73529	468	M	20	40	40	0	1	2.2	1	0	0	0	0	1	0	2	1
2271	2014	Chicago	Upstream	CHI-112	Caged	Lepomis	Bluegill	137	39.7	0.55	0.44	1.54393	1.38539	1.10831	54.3607	1.73529	563	M	20	30	30	20	0	2.5	1	1	0	0	0	1	0	2	1
2272	2014	Chicago	Upstream	CHI-112	Caged	Lepomis	Bluegill	129	30.7	0.09	0.3	1.43011	0.29316	0.977199	267.203	2.42684	369	M	50	30	20	0	0	1.7	1	0	0	0	0	1	1	2	1
2273	2014	Chicago	Upstream	CHI-112	Caged	Lepomis	Bluegill	115	23.5	0.43	0.25	1.54516	1.82979	1.06383	2753.41	3.43987	495	F	20	30	30	20	0	2.5	1	0	0	0	1	1	0	2	1
2274	2014	Chicago	Upstream	CHI-112	Caged	Lepomis	Bluegill	97	12.3	0.43	0.12	1.34769	3.49593	0.97561	90.0717	1.95459	532	M	30	30	30	10	0	2.2	1	0	0	0	0	1	0	1	1
2275	2014	Chicago	Upstream	CHI-112	Caged	Lepomis	Bluegill	104	16.6	0.11	0.17	1.47573	0.662651	1.0241	80.1035	1.90365	495	M	60	30	10	0	0	1.5	1	0	0	0	0	1	0	1	1
2276	2014	Chicago	Upstream	CHI-112	Caged	Lepomis	Bluegill	134	37	0.33	0.33	1.53776	0.891892	0.891892	247.943	2.39435	499	M	30	30	30	10	1	2.2	1	0	0	0	0	1	0	2	1
2277	2014	Chicago	Upstream	CHI-112	Caged	Lepomis	Bluegill	143	46.9	0.48	0.53	1.60385	1.02345	1.13006	587.99	2.76937	484	M	30	30	30	10	1	2.2	1	0	0	1	0	1	0	3	1
2278	2014	Chicago	Upstream	CHI-112	Caged	Lepomis	Bluegill	119	24.5	0.55	0.27	1.45387	2.2449	1.10204	3291.58	3.5174	222	F	10	20	30	40	0	3	1	0	0	0	0	1	1	2	1
2279	2014	Chicago	Upstream	CHI-112	Caged	Lepomis	Bluegill	142	45.1	0.11	0.47	1.57511	0.243902	1.04213	808.018	2.90742	600	M	60	20	20	0	0	1.6	1	0	0	0	0	1	0	1	1
2280	2014	Chicago	Upstream	CHI-112	Caged	Lepomis	Bluegill	98	13.9	0.47	0.14	1.47685	3.38129	1.00719	8000	3.90309	571	F	10	30	50	10	0	2.6	2	0	0	0	0	1	0	1	1
2281	2014	Chicago	Upstream	CHI-112	Caged	Lepomis	Bluegill	104	14.8	0.49	0.12	1.31571	3.31081	0.810811	3021.96	3.48029	595	F	10	10	20	60	0	3.3	1	0	0	0	0	0	1	1	1
2282	2014	Chicago	Upstream	CHI-112	Caged	Lepomis	Bluegill	105	16	0.03	0.24	1.38214	0.1875	1.5	20.4665	1.31104	578	M	30	50	20	0	0	1.9	1	1	0	0	0	0	1	2	1
2283	2014	Chicago	Upstream	CHI-112	Caged	Lepomis	Bluegill	95	12.7	0.24	0.17	1.48127	1.88976	1.33858	1367.14	3.13581	455	F	20	30	40	10	0	2.4	1	1	0	0	0	0	0	1	1
2284	2014	Chicago	Upstream	CHI-112	Caged	Lepomis	Bluegill	112	20.3	0.48	0.2	1.44491	2.36453	0.985222	4709.1	3.67294	600	F	20	30	40	10	0	2.4	2	0	0	0	0	1	0	1	1
2285	2014	Chicago	Upstream	CHI-112	Caged	Lepomis	Bluegill	117	23	0.39	0.14	1.43605	1.69565	0.608696	36.8925	1.56694	242	M	20	30	30	20	1	2.5	1	0	0	0	0	1	0	2	1
2286	2014	Chicago	Upstream	CHI-112	Caged	Lepomis	Bluegill	91	10.5	0.2	0.1	1.39337	1.90476	0.952381	2228.85	3.34808	552	F	10	20	30	40	0	3	1	0	0	0	0	0	0	0	0
2287	2014	Chicago	Upstream	CHI-112	Caged	Lepomis	Bluegill	99	14.7	0.39	0.15	1.515	2.65306	1.02041	3758.92	3.57506	379	F	10	10	20	60	0	3.3	1	0	0	0	0	0	0	0	0
2288	2014	Chicago	Upstream	CHI-112	Caged	Lepomis	Bluegill	102	15.7	0.48	0.14	1.47945	3.05732	0.89172	2384.95	3.37748	306	F	0	0	10	90	0	3.9	1	0	0	0	0	0	0	0	0
2289	2014	Chicago	Upstream	CHI-112	Caged	Lepomis	Bluegill	128	31	0.18	0.29	1.4782	0.580645	0.935484	291.52	2.46467	485	M	10	30	40	20	0	2.7	1	0	0	0	0	0	1	1	1
2290	2014	Chicago	Upstream	CHI-112	Caged	Lepomis	Bluegill	98	12.5	0.03	0.14	1.3281	0.24	1.12	31.2266	1.49452	593	M	50	30	20	0	0	1.7	1	0	0	0	0	1	0	1	1
2291	2014	Chicago	Upstream	CHI-112	Caged	Lepomis	Bluegill	123	25.8	0.35	0.22	1.38645	1.35659	0.852713	911.375	2.9597	446	F	10	30	40	20	0	2.7	1	0	0	0	0	0	0	0	0
2292	2014	Chicago	Upstream	CHI-112	Caged	Lepomis	Bluegill	108	16.8	0.05	0.19	1.33364	0.297619	1.13095	72.8628	1.86251	600	M	30	40	30	0	0	2	1	0	0	0	0	0	0	0	0
2293	2014	Chicago	Upstream	CHI-112	Caged	Lepomis	Bluegill	105	15.6	0.56	0.13	1.34759	3.58974	0.833333	20.4156	1.30996	485	M	10	20	20	50	0	3.1	1	0	0	0	0	0	0	0	0
2294	2014	Chicago	Upstream	CHI-112	Caged	Lepomis	Bluegill	112	18.7	0.46	0.15	1.33103	2.45989	0.802139	2092.21	3.32061	400	F	20	10	40	30	0	2.8	1	0	0	0	0	1	0	1	1
2295	2014	Chicago	Upstream	CHI-112	Caged	Lepomis	Bluegill	120	27	0.04	0.25	1.5625	0.148148	0.925926	319.903	2.50502	465	M	40	40	20	0	0	1.8	1	0	0	0	0	1	1	2	1
2296	2014	Chicago	Upstream	CHI-112	Caged	Lepomis	Bluegill	119	23.5	0.05	0.23	1.39453	0.212766	0.978723	126.896	2.10345	265	M	40	50	10	0	1	1.7	1	0	0	0	0	0	0	1	1
2297	2014	Chicago	Upstream	CHI-112	Caged	Lepomis	Bluegill	118	24.2	0.48	0.24	1.47289	1.98347	0.991736	8000	3.90309	351	F	10	10	60	20	0	2.9	1	1	0	0	0	1	0	2	1
2298	2014	Chicago	Upstream	CHI-112	Caged	Lepomis	Bluegill	99	13.8	0.05	0.11	1.42224	0.362319	0.797101	20.0877	1.30293	449	M	100	0	0	0	0	1	1	1	0	0	0	0	0	1	1
2299	2014	Chicago	Upstream	CHI-112	Caged	Lepomis	Bluegill	112	22.9	0.18	0.19	1.62998	0.786026	0.829694	440.188	2.64364	319	M	30	50	20	0	1	1.9	1	0	0	0	0	1	0	2	1
2300	2014	Chicago	Upstream	CHI-112	Caged	Lepomis	Bluegill	99	14	0.09	0.15	1.44285	0.642857	1.07143	22.1353	1.34508	414	M	10	20	20	50	0	3.1	1	0	0	0	0	1	0	1	1
2301	2014	Chicago	Upstream	CHI-112	Caged	Lepomis	Bluegill	123	30.7	0.76	0.36	1.64977	2.47557	1.17264	8000	3.90309	578	F	10	20	30	40	0	3	1	1	0	0	1	1	0	3	1
2302	2014	Chicago	Upstream	CHI-112	Caged	Lepomis	Bluegill	138	42.5	0.28	0.36	1.61716	0.658824	0.847059	216.297	2.33505	428	M	20	30	40	10	0	2.4	1	0	0	0	0	0	0	0	0
2303	2014	Chicago	Upstream	CHI-112	Caged	Lepomis	Bluegill	99	14.6	0.7	0.13	1.50469	4.79452	0.890411	312.377	2.49468	204	M	20	20	20	40	0	2.8	1	0	0	0	0	1	0	1	1
2304	2014	Chicago	Upstream	CHI-112	Caged	Lepomis	Bluegill	126	32.2	0.62	0.3	1.6097	1.92547	0.931677	3975.58	3.5994	413	F	20	30	30	20	0	2.5	1	0	0	0	0	0	0	0	0
2305	2014	Chicago	Upstream	CHI-112	Caged	Lepomis	Bluegill	103	13.9	0.05	0.54	1.27205	0.359712	3.88489	793.69	2.89965	472	M	100	0	0	0	0	1	1	0	0	0	0	1	0	1	1
2306	2014	Chicago	Upstream	CHI-112	Caged	Lepomis	Bluegill	120	23.8	0.58	0.26	1.37731	2.43697	1.09244	8000	3.90309	508	F	20	30	30	20	0	2.5	1	0	0	0	1	1	0	2	1
2307	2014	Chicago	Upstream	CHI-112	Caged	Lepomis	Bluegill	120	26.1	0.08	0.2	1.51042	0.306513	0.766284	148.776	2.17253	491	M	30	30	30	10	0	2.2	1	0	0	0	0	1	1	2	1
2308	2014	Chicago	Upstream	CHI-112	Caged	Lepomis	Bluegill	103	15.7	0.65	0.19	1.43677	4.14013	1.21019	1518.08	3.18129	366	F	10	10	20	60	0	3.3	1	0	0	0	0	0	0	0	0
2309	2014	Chicago	Upstream	CHI-112	Caged	Lepomis	Bluegill	125	27.5	0.47	0.26	1.408	1.70909	0.945455	4617.98	3.66445	221	F	20	30	40	10	0	2.4	1	1	0	0	0	1	1	3	1
2310	2014	Chicago	Upstream	CHI-112	Caged	Lepomis	Bluegill	98	14.1	0.41	0.18	1.4981	2.9078	1.2766	8000	3.90309	539	F	10	10	30	50	0	3.2	1	0	0	0	0	1	0	1	1
2311	2014	Chicago	Upstream	CHI-112	Caged	Lepomis	Bluegill	95	13.3	0.33	0.14	1.55125	2.4812	1.05263	1510.24	3.17904	548	F	0	0	40	60	0	3.6	1	0	0	0	0	0	0	0	0
2312	2014	Chicago	Upstream	CHI-112	Caged	Lepomis	Bluegill	99	14.7	0.44	0.13	1.515	2.9932	0.884354	2917.82	3.46506	600	F	10	20	30	40	0	3	1	1	0	0	0	0	0	1	1
2313	2014	Chicago	Upstream	CHI-112	Caged	Lepomis	Bluegill	108	18.6	0.04	0.24	1.47653	0.215054	1.29032	17.116	1.2334	600	M	60	30	10	0	0	1.5	2	0	0	0	0	1	0	1	1
2314	2014	Chicago	Upstream	CHI-112	Caged	Lepomis	Bluegill	104	17.2	0.17	0.19	1.52907	0.988372	1.10465	293.876	2.46816	445	M	30	40	30	0	0	2	1	0	0	0	0	1	0	1	1
2315	2014	Chicago	Upstream	CHI-112	Caged	Lepomis	Bluegill	105	17.5	0.04	0.12	1.51172	0.228571	0.685714	26.0746	1.41622	593	M	100	0	0	0	0	1	2	0	0	0	0	1	0	1	1
2316	2014	Chicago	Upstream	CHI-112	Caged	Lepomis	Bluegill	99	14.5	0.44	0.13	1.49438	3.03448	0.896552	8000	3.90309	520	F	10	10	10	70	0	3.4	1	0	0	0	0	0	0	0	0
2317	2014	Chicago	Upstream	CHI-112	Caged	Lepomis	Bluegill	114	20.7	0.32	0.18	1.39719	1.54589	0.869565	6110.05	3.78604	454	F	20	20	40	20	0	2.6	2	0	0	0	0	0	0	0	0
2318	2014	Chicago	Middle	CHI-RP4	Caged	Lepomis	Bluegill	114	23.3	0.4	0.33	1.57268	1.71674	1.41631	2493	3.39672	409	F	20	40	30	10	0	2.3	1	0	0	0	0	0	0	0	0
2319	2014	Chicago	Middle	CHI-RP4	Caged	Lepomis	Bluegill	111	22	0.1	0.31	1.60862	0.454545	1.40909	283.365	2.45235	477	M	20	30	40	10	1	2.4	1	1	0	0	0	0	0	2	1
2320	2014	Chicago	Middle	CHI-RP4	Caged	Lepomis	Bluegill	126	31.1	0.11	0.41	1.55471	0.353698	1.31833	315.952	2.49962	353	M	40	40	20	0	0	1.8	1	0	0	0	0	1	0	1	1
2321	2014	Chicago	Middle	CHI-RP4	Caged	Lepomis	Bluegill	110	22.5	0.19	0.26	1.69046	0.844444	1.15556	53.0042	1.72431	522	M	30	30	30	10	1	2.2	1	0	0	0	0	1	0	2	1
2322	2014	Chicago	Middle	CHI-RP4	Caged	Lepomis	Bluegill	140	46.8	0.38	0.7	1.70554	0.811966	1.49573	221.22	2.34482	569	M	40	30	30	0	0	1.9	1	0	0	0	0	1	1	2	1
2323	2014	Chicago	Middle	CHI-RP4	Caged	Lepomis	Bluegill	107	18.2	0.83	0.26	1.48566	4.56044	1.42857	8000	3.90309	360	F	0	0	10	90	0	3.9	1	0	0	0	0	0	0	0	0
2324	2014	Chicago	Middle	CHI-RP4	Caged	Lepomis	Bluegill	105	17.1	0.29	0.2	1.47716	1.69591	1.16959	133.518	2.12554	465	M	20	50	30	0	0	2.1	1	0	0	0	0	1	0	1	1
2325	2014	Chicago	Middle	CHI-RP4	Caged	Lepomis	Bluegill	105	19.6	0.27	0.28	1.69312	1.37755	1.42857	47.5462	1.67712	552	M	30	40	30	0	0	2	1	0	0	0	0	1	0	1	1
2326	2014	Chicago	Middle	CHI-RP4	Caged	Lepomis	Bluegill	108	18.9	0.03	0.23	1.50034	0.15873	1.21693	219.666	2.34176	535	M	40	30	30	0	1	1.9	1	0	0	0	0	0	0	1	1
2327	2014	Chicago	Middle	CHI-RP4	Caged	Lepomis	Bluegill	106	19.2	0.12	0.24	1.61207	0.625	1.25	31.7876	1.50226	519	M	40	40	20	0	0	1.8	1	0	0	0	0	0	0	0	0
2328	2014	Chicago	Middle	CHI-RP4	Caged	Lepomis	Bluegill	112	23.8	0.15	0.28	1.69404	0.630252	1.17647	168.615	2.2269	552	M	80	20	0	0	0	1.2	1	0	0	0	0	0	0	0	0
2329	2014	Chicago	Middle	CHI-RP4	Caged	Lepomis	Bluegill	109	19.9	0.09	0.22	1.53665	0.452261	1.10553	150.405	2.17726	478	M	30	30	30	10	0	2.2	1	0	0	0	0	1	0	1	1
2330	2014	Chicago	Middle	CHI-RP4	Caged	Lepomis	Bluegill	107	19.2	0.6	0.19	1.56729	3.125	0.989583	3272.34	3.51486	600	F	0	10	40	50	0	3.4	1	0	0	0	0	0	0	0	0
2331	2014	Chicago	Middle	CHI-RP4	Caged	Lepomis	Bluegill	118	24.9	0.52	0.41	1.51549	2.08835	1.64659	3290.35	3.51724	600	F	30	50	20	0	0	1.9	1	0	0	0	0	1	0	1	1
2332	2014	Chicago	Middle	CHI-RP4	Caged	Lepomis	Bluegill	116	23.5	0.91	0.26	1.50555	3.87234	1.10638	161.14	2.2072	600	M	30	30	30	10	0	2.2	1	1	0	0	0	1	0	2	1
2333	2014	Chicago	Middle	CHI-RP4	Caged	Lepomis	Bluegill	142	49.3	0.44	0.67	1.7218	0.892495	1.35903	227.98	2.3579	563	M	30	30	30	10	0	2.2	1	0	0	0	0	1	0	1	1
2334	2014	Chicago	Middle	CHI-RP4	Caged	Lepomis	Bluegill	152	55.8	0.27	0.75	1.58893	0.483871	1.34409	247.127	2.39292	600	M	30	30	30	10	1	2.2	1	0	0	0	0	1	0	2	1
2335	2014	Chicago	Middle	CHI-RP4	Caged	Lepomis	Bluegill	100	14.6	0.05	0.17	1.46	0.342466	1.16438	352.026	2.54657	600	M	100	0	0	0	0	1	2	0	0	0	0	0	0	0	0
2336	2014	Chicago	Middle	CHI-RP4	Caged	Lepomis	Bluegill	105	16	0.01	0.21	1.38214	0.0625	1.3125	28.0354	1.44771	600	M	70	20	10	0	0	1.4	1	0	0	0	0	1	0	1	1
2337	2014	Chicago	Middle	CHI-RP4	Caged	Lepomis	Bluegill	142	50.8	0.22	0.7	1.77418	0.433071	1.37795	4024.23	3.60468	600	M	40	50	10	0	1	1.7	1	0	0	0	0	0	0	1	1
2338	2014	Chicago	Middle	CHI-RP4	Caged	Lepomis	Bluegill	113	22.9	0.43	0.33	1.58708	1.87773	1.44105	4076.01	3.61024	558	F	10	40	40	10	0	2.5	1	0	0	0	0	1	0	1	1
2339	2014	Chicago	Middle	CHI-RP4	Caged	Lepomis	Bluegill	96	13.4	0.51	0.17	1.51458	3.80597	1.26866	8000	3.90309	520	F	10	20	20	50	0	3.1	1	0	0	0	0	0	0	0	0
2340	2014	Chicago	Middle	CHI-RP4	Caged	Lepomis	Bluegill	141	56.4	0.31	0.68	2.01197	0.549645	1.20567	250.04	2.39801	549	M	10	30	40	20	0	2.7	1	0	0	0	0	0	0	0	0
2341	2014	Chicago	Middle	CHI-RP4	Caged	Lepomis	Bluegill	95	13.2	0.02	0.11	1.53958	0.151515	0.833333	483.681	2.68456	569	M	80	20	0	0	0	1.2	1	0	0	0	0	0	0	0	0
2342	2014	Chicago	Middle	CHI-RP4	Caged	Lepomis	Bluegill	113	22.3	0.32	0.21	1.5455	1.43498	0.941704	223.456	2.34919	415	M	30	40	30	0	0	2	2	0	0	0	0	1	0	1	1
2343	2014	Chicago	Middle	CHI-RP4	Caged	Lepomis	Bluegill	115	23.7	0.71	0.2	1.55831	2.99578	0.843882	2820.99	3.4504	559	F	10	20	30	40	0	3	1	0	0	0	0	1	0	1	1
2344	2014	Chicago	Middle	CHI-RP4	Caged	Lepomis	Bluegill	119	23.1	0.34	0.29	1.37079	1.47186	1.25541	649.431	2.81253	600	F	10	40	40	10	0	2.5	1	0	0	0	0	1	0	1	1
2345	2014	Chicago	Middle	CHI-RP4	Caged	Lepomis	Bluegill	108	19.5	0.56	0.28	1.54797	2.87179	1.4359	2158.92	3.33424	600	F	0	0	20	80	0	3.8	1	0	0	0	0	0	0	0	0
2346	2014	Chicago	Middle	CHI-RP4	Caged	Lepomis	Bluegill	118	27.1	0.67	0.48	1.64939	2.47232	1.77122	5313.06	3.72534	600	F	20	30	40	10	0	2.4	2	1	0	0	0	1	0	2	1
2347	2014	Chicago	Middle	CHI-RP4	Caged	Lepomis	Bluegill	119	28.9	0.19	0.38	1.71497	0.657439	1.31488	127.996	2.1072	600	M	30	30	30	10	0	2.2	1	0	0	0	0	1	0	1	1
2348	2014	Chicago	Middle	CHI-RP4	Caged	Lepomis	Bluegill	104	18.2	0.21	0.27	1.61797	1.15385	1.48352	16.9009	1.22791	600	M	30	40	30	0	1	2	1	0	0	0	0	1	0	2	1
2349	2014	Chicago	Middle	CHI-RP4	Caged	Lepomis	Bluegill	103	16.5	0.49	0.14	1.50998	2.9697	0.848485	1614.16	3.20795	479	F	0	10	30	60	0	3.5	1	0	0	0	0	0	0	0	0
2350	2014	Chicago	Middle	CHI-RP4	Caged	Lepomis	Bluegill	135	41.9	0.08	0.54	1.70299	0.190931	1.28878	9.03119	0.955745	600	M	100	0	0	0	0	1	1	0	0	0	0	1	0	1	1
2351	2014	Chicago	Middle	CHI-RP4	Caged	Lepomis	Bluegill	119	24.9	0.53	0.38	1.47761	2.12851	1.5261	746.202	2.87286	600	F	10	20	40	30	0	2.9	1	0	0	0	0	1	1	2	1
2352	2014	Chicago	Middle	CHI-RP4	Caged	Lepomis	Bluegill	134	37.9	0.51	0.69	1.57516	1.34565	1.82058	18.8083	1.27435	600	M	20	30	40	10	1	2.4	1	0	0	0	0	1	0	2	1
2353	2014	Chicago	Middle	CHI-RP4	Caged	Lepomis	Bluegill	105	15.2	0.12	0.23	1.31303	0.789474	1.51316	69.6969	1.84321	568	M	80	20	0	0	0	1.2	2	0	0	0	0	1	1	2	1
2354	2014	Chicago	Middle	CHI-RP4	Caged	Lepomis	Bluegill	114	17.5	0.27	0.25	1.1812	1.54286	1.42857	940.474	2.97335	582	F	10	40	30	20	0	2.6	2	0	0	0	0	1	0	1	1
2355	2014	Chicago	Middle	CHI-RP4	Caged	Lepomis	Bluegill	118	22.7	0.59	0.31	1.38159	2.59912	1.36564	5526.57	3.74246	600	F	10	20	40	30	0	2.9	1	0	0	0	0	1	0	1	1
2356	2014	Chicago	Middle	CHI-RP4	Caged	Lepomis	Bluegill	108	15.4	0.14	0.23	1.2225	0.909091	1.49351	402.987	2.60529	600	M	30	30	30	10	0	2.2	1	0	0	0	0	1	0	1	1
2357	2014	Chicago	Middle	CHI-RP4	Caged	Lepomis	Bluegill	97	11	0.19	0.13	1.20525	1.72727	1.18182	15.7418	1.19705	600	M	20	20	30	30	0	2.7	1	0	0	0	1	1	0	2	1
2358	2014	Chicago	Middle	CHI-RP4	Caged	Lepomis	Bluegill	108	18.1	0.44	0.28	1.43684	2.43094	1.54696	4823.14	3.68333	446	F	20	20	30	30	1	2.7	1	1	0	0	1	1	0	4	1
2359	2014	Chicago	Middle	CHI-RP4	Caged	Lepomis	Bluegill	110	21.9	0.13	0.25	1.64538	0.593607	1.14155	673.652	2.82844	592	M	90	10	0	0	0	1.1	1	0	0	0	0	1	0	1	1
2360	2014	Chicago	Middle	CHI-RP4	Caged	Lepomis	Bluegill	103	15.7	0.63	0.18	1.43677	4.01274	1.1465	4556.35	3.65862	389	F	10	0	30	60	0	3.4	1	1	0	0	0	0	0	1	1
2361	2014	Chicago	Middle	CHI-RP4	Caged	Lepomis	Bluegill	135	40.2	0.28	0.69	1.6339	0.696517	1.71642	386.96	2.58767	365	M	20	40	30	10	1	2.3	1	1	0	0	0	1	1	4	1
2362	2014	Chicago	Middle	CHI-RP4	Caged	Lepomis	Bluegill	110	21.8	0.26	0.22	1.63787	1.19266	1.00917	396.458	2.5982	401	M	40	40	20	0	0	1.8	1	0	0	0	0	0	0	0	0
2363	2014	Chicago	Middle	CHI-RP4	Caged	Lepomis	Bluegill	120	25.5	0.04	0.31	1.47569	0.156863	1.21569	61.1277	1.78624	471	M	30	30	30	10	0	2.2	1	0	0	0	0	1	0	1	1
2364	2014	Chicago	Middle	CHI-RP4	Caged	Lepomis	Bluegill	111	23.3	0.19	0.24	1.70368	0.815451	1.03004	504.875	2.70318	535	M	10	20	30	40	0	3	1	0	0	0	0	1	0	1	1
2365	2014	Chicago	Middle	CHI-RP4	Caged	Lepomis	Bluegill	108	18.4	0.11	0.21	1.46065	0.597826	1.1413	607.823	2.78378	600	M	70	30	0	0	1	1.3	1	0	0	0	0	1	0	2	1
2366	2014	Chicago	Middle	CHI-RP4	Caged	Lepomis	Bluegill	126	32.2	0.09	0.33	1.6097	0.279503	1.02484	152.553	2.18342	501	M	30	30	30	10	0	2.2	1	0	0	0	0	0	0	0	0
2367	2014	Chicago	Middle	CHI-RP4	Caged	Lepomis	Bluegill	102	15.7	0.26	0.21	1.47945	1.65605	1.33758	1387.22	3.14214	120	F	10	30	30	30	0	2.8	1	0	0	0	0	1	0	1	1
2368	2014	Calumet	Upstream	CHI-56	Caged	Lepomis	Bluegill	113	21.7	0.52	0.67	1.50392	2.39631	3.08756	3123.95	3.4947	493	F	20	30	30	20	0	2.5	1	0	0	0	0	0	0	0	0
2369	2014	Calumet	Upstream	CHI-56	Caged	Lepomis	Bluegill	120	22.4	0.59	0.18	1.2963	2.63393	0.803571	2840.68	3.45342	329	F	10	20	40	30	0	2.9	1	0	0	0	0	1	0	1	1
2370	2014	Calumet	Upstream	CHI-56	Caged	Lepomis	Bluegill	125	27.5	0.67	0.22	1.408	2.43636	0.8	8000	3.90309	280	F	20	30	30	20	0	2.5	1	0	0	0	0	1	0	1	1
2371	2014	Calumet	Upstream	CHI-56	Caged	Lepomis	Bluegill	94	10.6	0.28	0.06	1.27621	2.64151	0.566038	79.9547	1.90284		M	10	20	30	40	1	3	1	0	0	0	0	0	0	1	1
2372	2014	Calumet	Upstream	CHI-56	Caged	Lepomis	Bluegill	105	15.6	0.26	0.19	1.34759	1.66667	1.21795	480.624	2.68181	373	F	20	30	40	10	0	2.4	1	0	0	0	0	1	1	2	1
2373	2014	Calumet	Upstream	CHI-56	Caged	Lepomis	Bluegill	133	37.5	0.4	0.28	1.59396	1.06667	0.746667	186.947	2.27172	351	M	30	30	30	10	0	2.2	1	0	0	0	0	0	0	0	0
2374	2014	Calumet	Upstream	CHI-56	Caged	Lepomis	Bluegill	147	50.9	0.22	0.51	1.60238	0.43222	1.00196	71.2247	1.85263	530	M	30	40	30	0	0	2	1	0	0	0	0	0	0	0	0
2375	2014	Calumet	Upstream	CHI-56	Caged	Lepomis	Bluegill	131	37.8	0.17	0.37	1.68143	0.449735	0.978836	213.063	2.32851	415	M	80	20	0	0	0	1.2	1	1	0	0	0	1	0	2	1
2376	2014	Calumet	Upstream	CHI-56	Caged	Lepomis	Bluegill	110	15.5	0.54	0.26	1.16454	3.48387	1.67742	3707.86	3.56912	403	F	10	0	0	90	0	3.7	1	0	0	0	0	0	0	0	0
2377	2014	Calumet	Upstream	CHI-56	Caged	Lepomis	Bluegill	105	15.4	0.14	0.13	1.33031	0.909091	0.844156	97.156	1.98747	312	M	50	30	20	0	0	1.7	1	0	0	0	0	1	0	1	1
2378	2014	Calumet	Upstream	CHI-56	Caged	Lepomis	Bluegill	100	14.1	0.41	0.19	1.41	2.9078	1.34752	5810.08	3.76418	503	F	0	0	20	80	0	3.8	1	0	0	0	0	1	0	1	1
2379	2014	Calumet	Upstream	CHI-56	Caged	Lepomis	Bluegill	124	31.1	0.36	0.28	1.63116	1.15756	0.900322	16.3108	1.21247	501	M	20	30	30	20	0	2.5	1	0	0	0	0	0	1	1	1
2380	2014	Calumet	Upstream	CHI-56	Caged	Lepomis	Bluegill	120	24.2	0.05	0.17	1.40046	0.206612	0.702479	187.604	2.27324	524	M	70	20	10	0	0	1.4	1	0	0	0	0	1	0	1	1
2381	2014	Calumet	Upstream	CHI-56	Caged	Lepomis	Bluegill	122	45.7	0.61	0.32	2.51673	1.33479	0.700219	1216.64	3.08516	340	F	30	40	30	0	0	2	1	0	0	0	0	1	0	1	1
2382	2014	Calumet	Upstream	CHI-56	Caged	Lepomis	Bluegill	118	24.2	0.41	0.23	1.47289	1.69421	0.950413	1954.27	3.29098	511	F	20	30	40	10	0	2.4	1	0	0	0	0	0	0	0	0
2383	2014	Calumet	Upstream	CHI-56	Caged	Lepomis	Bluegill	109	19	0.13	0.16	1.46715	0.684211	0.842105	65.6874	1.81748	280	M	30	40	30	0	0	2	1	0	0	0	0	1	0	1	1
2384	2014	Calumet	Upstream	CHI-56	Caged	Lepomis	Bluegill	103	12.4	0.02	0.13	1.13478	0.16129	1.04839				M	100	0	0	0	0	1	1	0	0	0	0	1	1	2	1
2385	2014	Calumet	Upstream	CHI-56	Caged	Lepomis	Bluegill	106	18.5	0.66	0.25	1.5533	3.56757	1.35135	1907.14	3.28038	391	F	10	20	30	40	0	3	1	1	0	0	0	0	0	1	1
2386	2014	Calumet	Upstream	CHI-56	Caged	Lepomis	Bluegill	145	37.3	0.23	0.44	1.2235	0.616622	1.17962	55.3296	1.74296	536	M	30	30	30	10	0	2.2	1	1	0	0	0	0	1	2	1
2387	2014	Calumet	Upstream	CHI-56	Caged	Lepomis	Bluegill	148	18.5	0.05	0.18	0.570672	0.27027	0.972973	174.239	2.24114	356	M	60	40	0	0	0	1.4	1	0	0	0	0	0	0	0	0
2388	2014	Calumet	Upstream	CHI-56	Caged	Lepomis	Bluegill	112	19.8	0.38	0.21	1.40932	1.91919	1.06061	1848.9	3.26691	506	F	30	40	20	10	0	2.1	1	0	0	0	0	0	0	0	0
2389	2014	Calumet	Upstream	CHI-56	Caged	Lepomis	Bluegill	130	36.3	0.11	0.36	1.65225	0.30303	0.991736	443.825	2.64721	435	M	30	40	30	0	0	2	1	0	0	0	0	0	0	0	0
2390	2014	Calumet	Upstream	CHI-56	Caged	Lepomis	Bluegill	102	14.9	0.22	0.16	1.40406	1.47651	1.07383	113.573	2.05528	600	F	10	40	40	10	0	2.5	1	1	0	0	0	1	0	2	1
2391	2014	Calumet	Upstream	CHI-56	Caged	Lepomis	Bluegill	117	24.4	0.18	0.18	1.52346	0.737705	0.737705	102.312	2.00993	405	M	20	50	30	0	0	2.1	1	0	0	0	0	0	0	0	0
2392	2014	Calumet	Upstream	CHI-56	Caged	Lepomis	Bluegill	114	19.5	0.38	0.1	1.31619	1.94872	0.512821	594.961	2.77449	525	F	20	30	40	10	0	2.4	2	0	0	0	0	0	0	0	0
2393	2014	Calumet	Upstream	CHI-56	Caged	Lepomis	Bluegill	116	20.6	0.05	0.21	1.31975	0.242718	1.01942	253.86	2.40459	600	M	100	0	0	0	0	1	1	0	0	0	0	1	0	1	1
2394	2014	Calumet	Upstream	CHI-56	Caged	Lepomis	Bluegill	103	15.8	0.04	0.2	1.44592	0.253165	1.26582	169.519	2.22922	420	M	80	20	0	0	0	1.2	1	1	0	0	0	1	1	3	1
2395	2014	Calumet	Upstream	CHI-56	Caged	Lepomis	Bluegill	100	15.3	0.62	0.19	1.53	4.05229	1.24183	791.93	2.89869	409	F	10	10	40	40	0	3.1	1	0	0	0	0	0	0	0	0
2396	2014	Calumet	Upstream	CHI-56	Caged	Lepomis	Bluegill	96	11.1	0.39	0.16	1.25461	3.51351	1.44144	765.226	2.88379	600	F	10	10	20	60	0	3.3	1	0	0	0	0	0	0	0	0
2397	2014	Calumet	Upstream	CHI-56	Caged	Lepomis	Bluegill	124	26.5	0.34	0.39	1.38989	1.28302	1.4717	151.35	2.17998	323	F	20	40	30	10	0	2.3	1	0	0	0	0	0	0	0	0
2398	2014	Calumet	Upstream	CHI-56	Caged	Lepomis	Bluegill	104	15	0.05	0.09	1.33349	0.333333	0.6	51.1783	1.70909	364	M	100	0	0	0	0	1	1	0	0	0	0	1	0	1	1
2399	2014	Calumet	Upstream	CHI-56	Caged	Lepomis	Bluegill	147	51.6	0.39	0.57	1.62442	0.755814	1.10465	70.7454	1.8497	453	M	20	40	30	10	0	2.3	2	1	0	0	0	1	0	2	1
2400	2014	Calumet	Upstream	CHI-56	Caged	Lepomis	Bluegill	117	22.7	0.18	0.21	1.41732	0.792952	0.92511	31.9504	1.50448	468	M	20	40	40	0	0	2.2	1	0	0	0	1	1	0	2	1
2401	2014	Calumet	Upstream	CHI-56	Caged	Lepomis	Bluegill	100	13.7	0.3	0.12	1.37	2.18978	0.875912	3522.93	3.5469	295	F	10	10	20	60	0	3.3	1	0	0	0	0	1	0	1	1
2402	2014	Calumet	Upstream	CHI-56	Caged	Lepomis	Bluegill	101	13.2	0.12	0.08	1.28118	0.909091	0.606061	12.6808	1.10315		M	90	10	0	0	0	1.1	1	0	0	0	0	1	0	1	1
2403	2014	Calumet	Upstream	CHI-56	Caged	Lepomis	Bluegill	133	35	0.55	0.29	1.48769	1.57143	0.828571	209.138	2.32043	385	M	10	50	40	0	0	2.3	1	0	0	0	0	1	0	1	1
2404	2014	Calumet	Upstream	CHI-56	Caged	Lepomis	Bluegill	148	48.8	0.32	0.39	1.50534	0.655738	0.79918	74.6591	1.87308	256	M	20	30	30	20	0	2.5	1	1	0	0	0	1	0	2	1
2405	2014	Calumet	Upstream	CHI-56	Caged	Lepomis	Bluegill	138	38.5	0.11	0.39	1.46495	0.285714	1.01299	129.058	2.11078	252	M	60	30	10	0	0	1.5	1	0	0	0	0	1	0	1	1
2406	2014	Calumet	Upstream	CHI-56	Caged	Lepomis	Bluegill	105	16.4	0.18	0.18	1.41669	1.09756	1.09756	173.91	2.24032	352	M	20	60	20	0	0	2	1	0	0	0	0	1	0	1	1
2407	2014	Calumet	Upstream	CHI-56	Caged	Lepomis	Bluegill	113	23.6	0.51	0.25	1.6356	2.16102	1.05932	7392.84	3.86881	485	F	10	10	30	50	0	3.2	1	0	0	0	0	0	0	0	0
2408	2014	Calumet	Upstream	CHI-56	Caged	Lepomis	Bluegill	102	15.2	0.02	0.17	1.43233	0.131579	1.11842	17.603	1.24559	451	M	90	10	0	0	0	1.1	1	0	0	0	0	1	0	1	1
2409	2014	Calumet	Upstream	CHI-56	Caged	Lepomis	Bluegill	95	11.9	0.27	0.13	1.38796	2.26891	1.09244	1281.67	3.10778		F	20	30	50	0	0	2.3	1	0	0	0	0	0	1	1	1
2410	2014	Calumet	Upstream	CHI-56	Caged	Lepomis	Bluegill	100	15.2	0.37	0.13	1.52	2.43421	0.855263	5603.94	3.74849	571	F	10	20	20	50	0	3.1	1	0	0	0	0	0	0	0	0
2411	2014	Calumet	Upstream	CHI-56	Caged	Lepomis	Bluegill	115	23.8	0.72	0.19	1.56489	3.02521	0.798319	8000	3.90309	415	F	10	10	10	70	0	3.4	1	0	0	0	0	0	0	0	0
2412	2014	Calumet	Upstream	CHI-56	Caged	Lepomis	Bluegill	102	13.6	0.17	0.17	1.28156	1.25	1.25	12.6808	1.10315	581	F	10	30	40	20	0	2.7	1	0	0	0	0	0	0	0	0
2413	2014	Calumet	Upstream	CHI-56	Caged	Lepomis	Bluegill	104	17.8	0.56	0.27	1.58241	3.14607	1.51685	1881.29	3.27445	590	F	0	0	10	90	0	3.9	1	0	0	0	0	0	0	0	0
2414	2014	Calumet	Upstream	CHI-56	Caged	Lepomis	Bluegill	104	17.5	0.07	0.9	1.55574	0.4	5.14286	36.8925	1.56694	376	M	80	20	0	0	0	1.2	1	0	0	0	0	1	0	1	1
2415	2014	Calumet	Upstream	CHI-56	Caged	Lepomis	Bluegill	134	39.3	0.25	0.3	1.63335	0.636132	0.763359	214.046	2.33051	308	M	10	40	40	10	0	2.5	1	1	0	0	0	0	0	1	1
2416	2014	Calumet	Upstream	CHI-56	Caged	Lepomis	Bluegill	95	13.1	0.34	0.14	1.52792	2.59542	1.0687	41.2587	1.61552	412	M	30	30	30	10	0	2.2	1	0	0	0	0	0	0	0	0
2417	2014	Calumet	Middle	CHI-RP7	Caged	Lepomis	Bluegill	106	18.1	0.03	0.16	1.51971	0.165746	0.883978	191.963	2.28322	485	M	90	10	0	0	0	1.1	2	0	0	0	0	0	0	0	0
2418	2014	Calumet	Middle	CHI-RP7	Caged	Lepomis	Bluegill	126	30.5	0.06	0.36	1.52471	0.196721	1.18033	459.134	2.66194	385	M	20	40	40	0	0	2.2	2	0	0	0	0	1	0	1	1
2419	2014	Calumet	Middle	CHI-RP7	Caged	Lepomis	Bluegill	128	33.2	0.06	0.46	1.5831	0.180723	1.38554	65.0826	1.81347	478	M	80	20	0	0	0	1.2	1	0	0	0	0	1	0	1	1
2420	2014	Calumet	Middle	CHI-RP7	Caged	Lepomis	Bluegill	110	21	0.1	0.23	1.57776	0.47619	1.09524	236.02	2.37295	600	M	30	40	30	0	0	2	1	0	0	0	0	0	0	0	0
2421	2014	Calumet	Middle	CHI-RP7	Caged	Lepomis	Bluegill	100	15.3	0.53	0.15	1.53	3.46405	0.980392	3189.24	3.50369	577	F	10	10	20	60	0	3.3	1	0	0	0	0	1	0	1	1
2422	2014	Calumet	Middle	CHI-RP7	Caged	Lepomis	Bluegill	122	27.3	0.74	0.32	1.50343	2.71062	1.17216	4130.13	3.61596	453	F	10	10	30	50	0	3.2	1	1	0	0	0	0	0	1	1
2423	2014	Calumet	Middle	CHI-RP7	Caged	Lepomis	Bluegill	136	37.7	0.29	0.5	1.49873	0.769231	1.32626	327.155	2.51475	549	M	10	30	30	30	0	2.8	1	0	0	0	0	1	0	1	1
2424	2014	Calumet	Middle	CHI-RP7	Caged	Lepomis	Bluegill	127	28.7	0.02	0.37	1.40111	0.0696864	1.2892	39.7395	1.59922	526	M	80	20	0	0	0	1.2	2	0	0	0	0	1	1	2	1
2425	2014	Calumet	Middle	CHI-RP7	Caged	Lepomis	Bluegill	115	22.1	0.63	0.35	1.45311	2.85068	1.58371	3398.65	3.53131	558	F	0	0	10	90	0	3.9	1	0	0	0	0	0	0	0	0
2426	2014	Calumet	Middle	CHI-RP7	Caged	Lepomis	Bluegill	105	16	0.15	0.27	1.38214	0.9375	1.6875	123.445	2.09147	597	M	30	30	30	10	0	2.2	1	0	0	0	0	0	0	0	0
2427	2014	Calumet	Middle	CHI-RP7	Caged	Lepomis	Bluegill	121	26.8	0.39	0.27	1.51279	1.45522	1.00746	3451.81	3.53805	501	F	10	20	40	30	0	2.9	1	0	0	0	0	1	0	1	1
2428	2014	Calumet	Middle	CHI-RP7	Caged	Lepomis	Bluegill	136	45.4	0.22	0.56	1.80484	0.484581	1.23348	286.457	2.45706	439	M	30	40	30	0	0	2	2	0	0	0	0	1	0	1	1
2429	2014	Calumet	Middle	CHI-RP7	Caged	Lepomis	Bluegill	105	18.8	0.11	0.16	1.62401	0.585106	0.851064	32.3675	1.51011	600	M	30	50	20	0	0	1.9	1	0	0	0	0	1	0	1	1
2430	2014	Calumet	Middle	CHI-RP7	Caged	Lepomis	Bluegill	142	48.8	0.53	0.63	1.70433	1.08607	1.29098	346.029	2.53911	591	M	30	30	30	10	0	2.2	1	1	0	0	1	1	1	4	1
2431	2014	Calumet	Middle	CHI-RP7	Caged	Lepomis	Bluegill	143	51.6	0.27	0.73	1.76458	0.523256	1.41473	51.6366	1.71296	600	M	30	30	30	10	0	2.2	1	0	0	0	0	1	0	1	1
2432	2014	Calumet	Middle	CHI-RP7	Caged	Lepomis	Bluegill	98	12.4	0.5	0.61	1.31748	4.03226	4.91935	44.5756	1.6491	597	M	30	30	30	10	0	2.2	1	0	0	0	0	0	0	0	0
2433	2014	Calumet	Middle	CHI-RP7	Caged	Lepomis	Bluegill	103	15.6	0.52	0.32	1.42762	3.33333	2.05128	3924.13	3.59374	533	F	10	10	60	20	0	2.9	1	0	0	0	0	0	0	0	0
2434	2014	Calumet	Middle	CHI-RP7	Caged	Lepomis	Bluegill	96	16.9	0.35	0.23	1.91017	2.07101	1.36095	279.322	2.44611	10	F	10	30	40	20	0	2.7	2	0	0	0	0	0	0	0	0
2435	2014	Calumet	Middle	CHI-RP7	Caged	Lepomis	Bluegill	132	36.4	0.11	0.49	1.58263	0.302198	1.34615	338.221	2.5292	563	M	30	30	30	10	0	2.2	2	0	0	0	0	0	0	0	0
2436	2014	Calumet	Middle	CHI-RP7	Caged	Lepomis	Bluegill	100	15.6	0.36	0.27	1.56	2.30769	1.73077	1763.14	3.24629	600	F	10	20	50	20	0	2.8	1	0	0	0	0	1	0	1	1
2437	2014	Calumet	Middle	CHI-RP7	Caged	Lepomis	Bluegill	106	14.3	0.16	0.18	1.20066	1.11888	1.25874	165.558	2.21895	190	F	20	30	40	10	0	2.4	1	0	0	0	0	1	1	2	1
2438	2014	Calumet	Middle	CHI-RP7	Caged	Lepomis	Bluegill	148	55.6	0.58	0.7	1.7151	1.04317	1.25899	194.811	2.28961	596	M	20	30	30	20	0	2.5	1	0	0	0	0	0	1	1	1
2439	2014	Calumet	Middle	CHI-RP7	Caged	Lepomis	Bluegill	107	17.8	0.25	0.25	1.45301	1.40449	1.40449	41.1175	1.61403	600	M	40	30	30	0	0	1.9	1	0	0	0	0	0	0	0	0
2440	2014	Calumet	Middle	CHI-RP7	Caged	Lepomis	Bluegill	104	16.5	0.37	0.33	1.46684	2.24242	2	5725.25	3.75779	543	F	10	10	10	70	0	3.4	1	0	0	0	0	1	0	1	1
2441	2014	Calumet	Middle	CHI-RP7	Caged	Lepomis	Bluegill	111	21.6	0.14	0.3	1.57937	0.648148	1.38889	266.815	2.42621	498	M	60	30	10	0	0	1.5	1	0	0	0	0	1	0	1	1
2442	2014	Calumet	Middle	CHI-RP7	Caged	Lepomis	Bluegill	136	34.8	0.72	0.5	1.38345	2.06897	1.43678	1143.04	3.05806	471	F	20	40	30	10	0	2.3	2	0	0	0	0	1	0	1	1
2443	2014	Calumet	Middle	CHI-RP7	Caged	Lepomis	Bluegill	100	15.5	0.02	0.2	1.55	0.129032	1.29032	185.761	2.26896	600	M	80	20	0	0	0	1.2	1	0	0	0	0	1	0	1	1
2444	2014	Calumet	Middle	CHI-RP7	Caged	Lepomis	Bluegill	121	29.1	0.05	0.39	1.64262	0.171821	1.34021	67.976	1.83236	549	M	100	0	0	0	0	1	1	0	0	0	0	0	0	0	0
2445	2014	Calumet	Middle	CHI-RP7	Caged	Lepomis	Bluegill	99	13.8	0.43	0.2	1.42224	3.11594	1.44928	748.028	2.87392	600	F	10	10	30	50	0	3.2	2	0	0	0	0	0	0	0	0
2446	2014	Calumet	Middle	CHI-RP7	Caged	Lepomis	Bluegill	137	40.1	0.42	0.51	1.55949	1.04738	1.27182	521.092	2.71691	564	M	30	30	30	10	0	2.2	1	0	0	0	0	1	0	1	1
2447	2014	Calumet	Middle	CHI-RP7	Caged	Lepomis	Bluegill	112	20.1	0.43	0.25	1.43068	2.1393	1.24378	2373.44	3.37538	477	F	10	30	40	20	0	2.7	1	0	0	0	0	0	0	0	0
2448	2014	Calumet	Middle	CHI-RP7	Caged	Lepomis	Bluegill	105	17.9	0.11	0.16	1.54627	0.614525	0.893855	56.2594	1.7502	583	M	30	50	20	0	0	1.9	1	0	0	0	0	1	0	1	1
2449	2014	Calumet	Middle	CHI-RP7	Caged	Lepomis	Bluegill	129	29.9	0.02	0.46	1.39284	0.0668896	1.53846	35.9093	1.55521	584	M	0	0	0	100	0	4	1	0	0	0	0	0	0	0	0
2450	2014	Calumet	Middle	CHI-RP7	Caged	Lepomis	Bluegill	127	29	0.51	0.34	1.41575	1.75862	1.17241	437.975	2.64145	544	F	10	10	60	20	0	2.9	1	0	0	0	0	0	0	0	0
2451	2014	Calumet	Middle	CHI-RP7	Caged	Lepomis	Bluegill	105	16.9	0.06	0.21	1.45989	0.35503	1.2426	128.633	2.10935	531	M	70	20	10	0	0	1.4	1	0	0	0	0	0	0	0	0
2452	2014	Calumet	Middle	CHI-RP7	Caged	Lepomis	Bluegill	102	13.2	0.05	0.22	1.24387	0.378788	1.66667	40.3212	1.60553	600	M	100	0	0	0	0	1	1	0	0	0	0	1	0	1	1
2453	2014	Calumet	Middle	CHI-RP7	Caged	Lepomis	Bluegill	99	14	0.33	0.15	1.44285	2.35714	1.07143	2292.51	3.36031	600	F	30	40	30	0	0	2	1	0	0	0	0	1	0	1	1
2454	2014	Calumet	Middle	CHI-RP7	Caged	Lepomis	Bluegill	115	20.3	0.39	0.35	1.33476	1.92118	1.72414	2679.39	3.42804	541	F	20	30	40	10	0	2.4	1	0	0	0	0	0	0	0	0
2455	2014	Calumet	Middle	CHI-RP7	Caged	Lepomis	Bluegill	116	23.3	0.27	0.34	1.49273	1.1588	1.45923	36.5508	1.5629	600	M	30	30	30	10	0	2.2	1	0	0	0	0	1	0	1	1
2456	2014	Calumet	Middle	CHI-RP7	Caged	Lepomis	Bluegill	131	33.9	0.47	0.55	1.50795	1.38643	1.62242	2839.69	3.45327	600	F	10	20	50	20	0	2.8	2	0	0	0	1	1	1	3	1
2457	2014	Calumet	Middle	CHI-RP7	Caged	Lepomis	Bluegill	109	19.1	0.48	0.32	1.47487	2.51309	1.67539	2545.37	3.40575	600	F	10	10	30	50	0	3.2	1	0	0	0	0	1	0	1	1
2458	2014	Calumet	Middle	CHI-RP7	Caged	Lepomis	Bluegill	145	43.2	0.1	0.3	1.41703	0.231481	0.694444	23.0247	1.36219	577	M	20	30	40	10	0	2.4	1	0	0	0	0	1	1	2	1
2459	2014	Calumet	Middle	CHI-RP7	Caged	Lepomis	Bluegill	100	14.7	0.49	0.22	1.47	3.33333	1.4966	919.79	2.96369	480	F	10	20	40	30	0	2.9	1	0	0	0	0	0	0	0	0
2460	2014	Calumet	Middle	CHI-RP7	Caged	Lepomis	Bluegill	142	49.6	0.27	0.55	1.73227	0.544355	1.10887	173.432	2.23913	424	M	50	40	10	0	0	1.6	1	0	0	0	0	1	1	2	1
2461	2014	Calumet	Middle	CHI-RP7	Caged	Lepomis	Bluegill	93	10.7	0.25	0.07	1.33026	2.33645	0.654206	2015.74	3.30443	539	F	20	20	30	30	0	2.7	1	0	0	0	0	1	0	1	1
2462	2014	Calumet	Downstream	CHI-76	Caged	Lepomis	Bluegill	98	12.6	0.21	0.21	1.33873	1.66667	1.66667	71.9766	1.85719	571	M	100	0	0	0	0	1	1	0	0	0	0	1	1	2	1
2463	2014	Calumet	Downstream	CHI-76	Caged	Lepomis	Bluegill	99	14	0.53	0.25	1.44285	3.78571	1.78571	35.6075	1.55154	556	M	40	30	30	0	0	1.9	2	0	0	0	0	1	0	1	1
2464	2014	Calumet	Downstream	CHI-76	Caged	Lepomis	Bluegill	136	40.7	0.17	0.63	1.618	0.41769	1.54791	100.913	2.00395	512	M	30	30	30	10	1	2.2	1	0	0	0	0	0	1	2	1
2465	2014	Calumet	Downstream	CHI-76	Caged	Lepomis	Bluegill	135	42.8	0.27	0.46	1.73957	0.630841	1.07477	299.949	2.47705	430	M	20	30	30	20	0	2.5	2	0	0	0	0	1	1	2	1
2466	2014	Calumet	Downstream	CHI-76	Caged	Lepomis	Bluegill	137	41.2	0.23	0.65	1.60227	0.558252	1.57767	504.613	2.70296	600	M	10	30	30	30	0	2.8	2	0	0	0	0	0	0	0	0
2467	2014	Calumet	Downstream	CHI-76	Caged	Lepomis	Bluegill	110	20.8	0.72	0.37	1.56273	3.46154	1.77885	1755.54	3.24441	507	F	10	10	10	70	0	3.4	1	0	0	0	0	0	0	0	0
2468	2014	Calumet	Downstream	CHI-76	Caged	Lepomis	Bluegill	120	33.1	0.47	0.5	1.91551	1.41994	1.51057	207.046	2.31607	600	M	10	20	20	50	0	3.1	1	1	0	0	0	0	0	1	1
2469	2014	Calumet	Downstream	CHI-76	Caged	Lepomis	Bluegill	145	49.9	0.46	0.75	1.6368	0.921844	1.50301	370.668	2.56898	538	M	10	30	40	20	0	2.7	2	0	0	0	1	1	0	2	1
2470	2014	Calumet	Downstream	CHI-76	Caged	Lepomis	Bluegill	103	17.8	0.46	0.32	1.62895	2.58427	1.79775	1371.32	3.13714	470	F	10	10	30	50	0	3.2	2	0	0	0	0	0	0	0	0
2471	2014	Calumet	Downstream	CHI-76	Caged	Lepomis	Bluegill	106	18.5	0.3	0.17	1.5533	1.62162	0.918919	394.681	2.59625	449	F	20	30	30	20	1	2.5	1	0	0	0	0	1	1	3	1
2472	2014	Calumet	Downstream	CHI-76	Caged	Lepomis	Bluegill	127	33	0.2	0.47	1.61103	0.606061	1.42424	584.006	2.76642	600	M	20	40	40	0	1	2.2	2	1	0	0	0	1	0	3	1
2473	2014	Calumet	Downstream	CHI-76	Caged	Lepomis	Bluegill	115	24.1	0.86	0.38	1.58461	3.56846	1.57676	2673.87	3.42714	542	F	10	10	30	50	0	3.2	1	0	0	0	0	1	1	2	1
2474	2014	Calumet	Downstream	CHI-76	Caged	Lepomis	Bluegill	128	31	0.58	0.5	1.4782	1.87097	1.6129	3166.38	3.50056	600	F	10	40	30	20	0	2.6	2	0	0	0	0	1	0	1	1
2475	2014	Calumet	Downstream	CHI-76	Caged	Lepomis	Bluegill	109	19.5	0.08	0.33	1.50576	0.410256	1.69231	29.5209	1.47013	600	M	40	40	20	0	0	1.8	1	1	0	0	0	0	0	1	1
2476	2014	Calumet	Downstream	CHI-76	Caged	Lepomis	Bluegill	96	13	0.29	0.08	1.46936	2.23077	0.615385	2474.37	3.39346	547	F	10	10	10	70	0	3.4	1	0	0	0	0	1	0	1	1
2477	2014	Calumet	Downstream	CHI-76	Caged	Lepomis	Bluegill	104	16.3	0.45	0.17	1.44906	2.76074	1.04294	8000	3.90309	551	F	10	20	50	20	0	2.8	1	0	0	0	0	1	0	1	1
2478	2014	Calumet	Downstream	CHI-76	Caged	Lepomis	Bluegill	150	54.2	0.22	1.13	1.60593	0.405904	2.08487	162.384	2.21054	600	M	20	30	30	20	0	2.5	3	0	0	0	0	0	0	0	0
2479	2014	Calumet	Downstream	CHI-76	Caged	Lepomis	Bluegill	100	17.2	0.49	0.29	1.72	2.84884	1.68605	469.537	2.67167		F	0	10	60	30	0	3.2	1	0	0	0	0	0	1	1	1
2480	2014	Calumet	Downstream	CHI-76	Caged	Lepomis	Bluegill	137	42.4	0.28	0.79	1.64894	0.660377	1.86321	116.937	2.06795	600	M	10	30	30	30	0	2.8	1	0	0	0	1	1	1	3	1
2481	2014	Calumet	Downstream	CHI-76	Caged	Lepomis	Bluegill	114	20.8	0.13	0.63	1.40394	0.625	3.02885	4082.28	3.6109	533	M	30	30	30	10	0	2.2	2	1	0	0	0	1	0	2	1
2482	2014	Calumet	Downstream	CHI-76	Caged	Lepomis	Bluegill	133	35.7	0.32	0.33	1.51745	0.896359	0.92437	321.629	2.50736	600	F	10	20	40	30	0	2.9	1	0	0	0	0	1	0	1	1
2483	2014	Calumet	Downstream	CHI-76	Caged	Lepomis	Bluegill	120	26.5	0.05	0.3	1.53356	0.188679	1.13208	307.741	2.48819	600	M	30	40	30	0	0	2	1	0	0	0	0	0	0	0	0
2484	2014	Calumet	Downstream	CHI-76	Caged	Lepomis	Bluegill	105	15.7	0.03	0.22	1.35623	0.191083	1.40127	90.9577	1.95884	600	M	100	0	0	0	0	1	1	0	0	0	0	0	0	0	0
2485	2014	Calumet	Downstream	CHI-76	Caged	Lepomis	Bluegill	115	22.4	0.41	0.34	1.47284	1.83036	1.51786	5265.94	3.72148	600	F	20	20	50	10	0	2.5	1	1	0	0	0	0	0	1	1
2486	2014	Calumet	Downstream	CHI-76	Caged	Lepomis	Bluegill	114	22.1	0.24	0.24	1.49169	1.08597	1.08597	329.397	2.51772	433	M	20	40	40	0	0	2.2	1	0	0	0	0	0	0	0	0
2487	2014	Calumet	Downstream	CHI-76	Caged	Lepomis	Bluegill	128	29.8	0.04	0.42	1.42097	0.134228	1.4094	329.999	2.51851	583	M	90	10	0	0	0	1.1	2	0	0	0	0	1	0	1	1
2488	2014	Calumet	Downstream	CHI-76	Caged	Lepomis	Bluegill	110	21.9	0.64	0.41	1.64538	2.92237	1.87215	3445.73	3.53728	600	F	0	10	40	50	0	3.4	1	0	0	0	0	1	0	1	1
2489	2014	Calumet	Downstream	CHI-76	Caged	Lepomis	Bluegill	146	29.1	0.09	0.41	0.935049	0.309278	1.40893	153.072	2.1849	539	M	80	10	10	0	0	1.3	1	0	0	1	0	0	0	1	1
2490	2014	Calumet	Downstream	CHI-76	Caged	Lepomis	Bluegill	130	24.8	0.61	0.59	1.12881	2.45968	2.37903	2839.69	3.45327	600	F	0	20	30	50	0	3.3	2	0	0	0	0	1	0	1	1
2491	2014	Calumet	Downstream	CHI-76	Caged	Lepomis	Bluegill	131	35.8	0.14	0.56	1.59246	0.391061	1.56425	115.099	2.06107	583	M	10	40	40	10	0	2.5	1	0	0	0	1	1	1	3	1
2492	2014	Calumet	Downstream	CHI-76	Caged	Lepomis	Bluegill	120	26.8	0.36	0.33	1.55093	1.34328	1.23134	1846.91	3.26645	466	F	20	50	30	0	0	2.1	1	0	0	0	0	1	0	1	1
2493	2014	Calumet	Downstream	CHI-76	Caged	Lepomis	Bluegill	131	38.3	0.12	0.38	1.70367	0.313316	0.992167	68.7032	1.83698	600	M	30	40	30	0	1	2	1	0	0	0	0	1	0	2	1
2494	2014	Calumet	Downstream	CHI-76	Caged	Lepomis	Bluegill	108	18.3	0.09	0.26	1.45271	0.491803	1.42077	155.523	2.19179	412	M	30	50	20	0	1	1.9	1	0	0	0	0	1	0	2	1
2495	2014	Calumet	Downstream	CHI-76	Caged	Lepomis	Bluegill	107	18.4	0.33	0.27	1.50199	1.79348	1.46739	1521.71	3.18233		F	20	30	40	10	0	2.4	1	0	0	0	0	0	0	0	0
2496	2014	Calumet	Downstream	CHI-76	Caged	Lepomis	Bluegill	143	43.1	0.38	0.62	1.4739	0.881671	1.43852	191.596	2.28239	600	M	40	30	30	0	0	1.9	1	1	0	0	0	1	0	2	1
2497	2014	Calumet	Downstream	CHI-76	Caged	Lepomis	Bluegill	97	13.4	0.49	0.17	1.46821	3.65672	1.26866	2075.08	3.31703	527	F	10	10	20	60	0	3.3	1	0	0	0	0	0	0	0	0
2498	2014	Calumet	Downstream	CHI-76	Caged	Lepomis	Bluegill	90	11.1	0.89	0.09	1.52263	8.01802	0.810811	49.4032	1.69376		M	40	30	20	10	0	2	2	0	0	0	0	1	0	1	1
2499	2014	Calumet	Downstream	CHI-76	Caged	Lepomis	Bluegill	131	38.5	0.56	0.49	1.71256	1.45455	1.27273	135.24	2.13111	465	M	40	40	20	0	0	1.8	1	0	0	0	0	1	1	2	1
2500	2014	Calumet	Downstream	CHI-76	Caged	Lepomis	Bluegill	115	24.1	0.27	0.58	1.58461	1.12033	2.40664	346.43	2.53961	600	F	30	40	30	0	0	2	2	0	0	0	0	0	0	0	0
2501	2014	Calumet	Downstream	CHI-76	Caged	Lepomis	Bluegill	124	30.4	0.38	0.42	1.59444	1.25	1.38158	236.907	2.37458	600	M	30	30	30	10	0	2.2	1	1	0	0	1	1	0	3	1
2502	2014	Calumet	Downstream	CHI-76	Caged	Lepomis	Bluegill	118	23.4	0.37	0.37	1.4242	1.5812	1.5812				F	10	20	30	40	0	3	1	0	0	0	1	1	0	2	1
2503	2014	Calumet	Downstream	CHI-76	Caged	Lepomis	Bluegill	125	27.7	0.76	0.36	1.41824	2.74368	1.29964	4136.71	3.61666		F	10	0	0	90	0	3.7	1	0	0	0	0	1	0	1	1
2504	2014	Cuyahoga	Upstream	CUY-5	Caged	Lepomis	Bluegill	136	43	1.1	0.6	1.70943	2.55814	1.39535	8000	3.90309	163	F	10	20	30	40	0	3	1	0	0	0	0	1	1	2	1
2505	2014	Cuyahoga	Upstream	CUY-5	Caged	Lepomis	Bluegill	131	38	0.9	0.7	1.69032	2.36842	1.84211	258.41	2.41231		F	10	10	40	40	0	3.1	1	0	0	0	1	1	0	2	1
2506	2014	Cuyahoga	Upstream	CUY-5	Caged	Lepomis	Bluegill	147	54	1	0.3	1.69997	1.85185	0.555556	5089.1	3.70664	156	F	10	10	30	50	0	3.2	2	0	0	0	0	1	0	1	1
2507	2014	Cuyahoga	Upstream	CUY-5	Caged	Lepomis	Bluegill	100	18	0.1	0.1	1.8	0.555556	0.555556	59.2859	1.77295	131	M	100	0	0	0	0	1	1	0	0	0	0	1	0	1	1
2508	2014	Cuyahoga	Upstream	CUY-5	Caged	Lepomis	Bluegill	134	38	0.2	0.3	1.57932	0.526316	0.789474	83.0129	1.91915	244	M	10	30	30	30	1	2.8	1	1	0	0	1	1	0	4	1
2509	2014	Cuyahoga	Upstream	CUY-5	Caged	Lepomis	Bluegill	95	14	0.1	0.1	1.63289	0.714286	0.714286	126.255	2.10125	74	F	40	50	10	0	0	1.7	1	0	0	0	0	0	0	0	0
2510	2014	Cuyahoga	Upstream	CUY-5	Caged	Lepomis	Bluegill	122	34	1.9	0.4	1.8724	5.58824	1.17647	5893.24	3.77035	215	F	0	0	20	80	0	3.8	3	1	0	0	0	1	0	2	1
2511	2014	Cuyahoga	Upstream	CUY-5	Caged	Lepomis	Bluegill	141	49	0.7	0.3	1.74799	1.42857	0.612245	1564.91	3.19449	198	F	60	30	10	0	0	1.5	1	0	0	0	0	0	1	1	1
2512	2014	Cuyahoga	Upstream	CUY-5	Caged	Lepomis	Bluegill	125	34	1.2	0.8	1.7408	3.52941	2.35294	8000	3.90309	102	F	0	0	10	90	0	3.9	2	0	0	0	0	1	1	2	1
2513	2014	Cuyahoga	Upstream	CUY-5	Caged	Lepomis	Bluegill	100	17	0.1	0.1	1.7	0.588235	0.588235	53.4631	1.72805	139	M	100	0	0	0	0	1	1	1	0	0	0	1	0	2	1
2514	2014	Cuyahoga	Upstream	CUY-5	Caged	Lepomis	Bluegill	119	30	1.7	0.5	1.78025	5.66667	1.66667	8000	3.90309	193	F	10	10	20	60	0	3.3	1	0	0	0	0	1	1	2	1
2515	2014	Cuyahoga	Upstream	CUY-5	Caged	Lepomis	Bluegill	127	39	1.8	0.5	1.90394	4.61538	1.28205	8000	3.90309	167	F	0	0	0	100	0	4	2	0	0	0	0	0	0	0	0
2516	2014	Cuyahoga	Upstream	CUY-5	Caged	Lepomis	Bluegill	129	38	0.2	0.4	1.77017	0.526316	1.05263	70.3727	1.8474	10	M	20	30	20	30	0	2.6	1	0	0	0	0	1	1	2	1
2517	2014	Cuyahoga	Upstream	CUY-5	Caged	Lepomis	Bluegill	136	40	0.8	0.5	1.59017	2	1.25	5169.16	3.71342	111	F	20	30	30	20	0	2.5	1	0	0	0	0	1	1	2	1
2518	2014	Cuyahoga	Upstream	CUY-5	Caged	Lepomis	Bluegill	98	15	0.1	0.1	1.59372	0.666667	0.666667	66.4343	1.82239	237	M	100	0	0	0	0	1	1	0	0	0	0	0	0	0	0
2519	2014	Cuyahoga	Upstream	CUY-5	Caged	Lepomis	Bluegill	108	19	0.1	0.1	1.50828	0.526316	0.526316	182.207	2.26057	168	M	70	30	0	0	0	1.3	1	0	0	0	1	1	1	3	1
2520	2014	Cuyahoga	Upstream	CUY-5	Caged	Lepomis	Bluegill	98	17	0.1	0.1	1.80622	0.588235	0.588235	83.0729	1.91946	210	M	60	40	0	0	0	1.4	1	0	0	0	0	1	0	1	1
2521	2014	Cuyahoga	Upstream	CUY-5	Caged	Lepomis	Bluegill	100	21	0.1	0.1	2.1	0.47619	0.47619	70.3727	1.8474	65	M	20	40	30	10	0	2.3	1	0	0	0	0	0	0	0	0
2522	2014	Cuyahoga	Upstream	CUY-5	Caged	Lepomis	Bluegill	164	76	1.4	1	1.72299	1.84211	1.31579	8000	3.90309	276	F	30	40	20	10	0	2.1	1	0	0	0	0	1	1	2	1
2523	2014	Cuyahoga	Upstream	CUY-5	Caged	Lepomis	Bluegill	95	11	0.1	0.1	1.28299	0.909091	0.909091	45.741	1.66031	10	F	10	0	0	90	0	3.7	1	0	0	0	0	0	0	0	0
2524	2014	Cuyahoga	Upstream	CUY-5	Caged	Lepomis	Bluegill	105	19	0.1	0.1	1.64129	0.526316	0.526316	503.801	2.70226	87	M	90	10	0	0	1	1.1	2	0	0	1	0	0	0	2	1
2525	2014	Cuyahoga	Upstream	CUY-5	Caged	Lepomis	Bluegill	108	20	0.6	0.4	1.58766	3	2	8000	3.90309	115	F	100	0	0	0	0	1	2	1	0	0	0	1	1	3	1
2526	2014	Cuyahoga	Upstream	CUY-5	Caged	Lepomis	Bluegill	101	18	0.5	0.1	1.74706	2.77778	0.555556	4206.53	3.62392	242	F	10	20	40	30	0	2.9	2	0	0	0	0	0	0	0	0
2527	2014	Cuyahoga	Upstream	CUY-5	Caged	Lepomis	Bluegill	104	19	0.1	0.1	1.68909	0.526316	0.526316	58.1813	1.76478	206	M	60	40	0	0	0	1.4	2	0	0	0	0	0	0	0	0
2528	2014	Cuyahoga	Upstream	CUY-5	Caged	Lepomis	Bluegill	153	65	0.05	0.5	1.81484	0.0769231	0.769231	35.5535	1.55088	10	M	100	0	0	0	0	1	1	1	0	0	0	1	1	3	1
2529	2014	Cuyahoga	Upstream	CUY-5	Caged	Lepomis	Bluegill	145	48	1.6	0.5	1.57448	3.33333	1.04167				F	20	20	50	10	0	2.5	2	0	0	0	0	1	1	2	1
2530	2014	Cuyahoga	Upstream	CUY-5	Caged	Lepomis	Bluegill	127	35	2.5	0.7	1.70866	7.14286	2	8000	3.90309	138	F	10	20	20	50	0	3.1	1	0	0	0	0	1	1	2	1
2531	2014	Cuyahoga	Upstream	CUY-5	Caged	Lepomis	Bluegill	110	23	0.1	0.1	1.72802	0.434783	0.434783	63.9481	1.80583	186	M	40	30	20	10	0	2	1	0	0	0	0	0	0	0	0
2532	2014	Cuyahoga	Upstream	CUY-5	Caged	Lepomis	Bluegill	99	17	0.2	0.1	1.75204	1.17647	0.588235	48.3225	1.68415	16	F	30	40	30	0	0	2	1	1	0	0	0	0	0	1	1
2533	2014	Cuyahoga	Upstream	CUY-5	Caged	Lepomis	Bluegill	103	20	0.1	0.1	1.83028	0.5	0.5	372.462	2.57108	301	M	20	40	40	0	0	2.2	1	0	0	0	0	0	0	0	0
2534	2014	Cuyahoga	Upstream	CUY-5	Caged	Lepomis	Bluegill	100	16	0.2	0.1	1.6	1.25	0.625	101.107	2.00478	199	F	20	40	30	10	0	2.3	2	0	0	0	0	0	0	0	0
2535	2014	Cuyahoga	Upstream	CUY-5	Caged	Lepomis	Bluegill	129	40	0.2	0.3	1.86333	0.5	0.75	316.865	2.50087	245	M	10	30	40	20	0	2.7	2	0	0	0	0	0	0	0	0
2536	2014	Cuyahoga	Upstream	CUY-5	Caged	Lepomis	Bluegill	133	44	0.2	0.4	1.87024	0.454545	0.909091	113.916	2.05659	386	M	10	30	30	30	0	2.8	2	0	0	0	0	0	0	0	0
2537	2014	Cuyahoga	Upstream	CUY-5	Caged	Lepomis	Bluegill	111	23	0.6	0.4	1.68174	2.6087	1.73913	8051.35	3.90587	430	F	20	30	30	20	0	2.5	2	0	0	0	0	1	0	1	1
2538	2014	Cuyahoga	Upstream	CUY-5	Caged	Lepomis	Bluegill	100	19	0.1	0.1	1.9	0.526316	0.526316	279.308	2.44608		M	30	20	10	40	0	2.6	1	0	0	1	0	0	0	1	1
2539	2014	Cuyahoga	Upstream	CUY-5	Caged	Lepomis	Bluegill	105	25	0.05	0.1	2.15959	0.2	0.4	132.454	2.12206	214	M	100	0	0	0	0	1	1	0	0	0	0	0	0	0	0
2540	2014	Cuyahoga	Upstream	CUY-5	Caged	Lepomis	Bluegill	130	36	1	0.5	1.6386	2.77778	1.38889	3420.09	3.53404	333	F	10	30	30	30	0	2.8	1	0	0	0	0	1	1	2	1
2541	2014	Cuyahoga	Upstream	CUY-5	Caged	Lepomis	Bluegill	107	17	0.1	0.1	1.38771	0.588235	0.588235	61.7475	1.79062	349	M	40	30	20	10	1	2	1	0	0	0	1	1	1	4	1
2542	2014	Cuyahoga	Upstream	CUY-5	Caged	Lepomis	Bluegill	102	16	0.3	0.3	1.50772	1.875	1.875	397.176	2.59898	131	F	20	50	20	10	0	2.2	1	0	0	0	1	1	0	2	1
2543	2014	Cuyahoga	Upstream	CUY-5	Caged	Lepomis	Bluegill	108	22	0.1	0.2	1.74643	0.454545	0.909091	261.62	2.41767	525	M	20	30	40	10	0	2.4	1	0	0	0	0	0	0	0	0
2544	2014	Cuyahoga	Upstream	CUY-5	Caged	Lepomis	Bluegill	132	37	0.1	0.3	1.60872	0.27027	0.810811	55.2863	1.74262	322	M	10	20	30	40	0	3	1	0	0	0	1	1	1	3	1
2545	2014	Cuyahoga	Upstream	CUY-5	Caged	Lepomis	Bluegill	84	10	0.1	0.1	1.68718	1	1	26.2466	1.41907	305	M	20	30	30	20	0	2.5	1	0	0	0	0	0	0	0	0
2546	2014	Cuyahoga	Upstream	CUY-5	Caged	Lepomis	Bluegill	105	14	0.1	0.1	1.20937	0.714286	0.714286	27.8123	1.44424	530	M	100	0	0	0	0	1	1	0	0	0	0	0	0	0	0
2547	2014	Cuyahoga	Upstream	CUY-5	Caged	Lepomis	Bluegill	106	19	0.1	0.2	1.59528	0.526316	1.05263	54.5366	1.73669	355	M	100	0	0	0	0	1	2	0	0	0	0	0	0	0	0
2548	2014	Cuyahoga	Upstream	CUY-5	Caged	Lepomis	Bluegill	103	18	0.2	0.2	1.64725	1.11111	1.11111	680.17	2.83262	345	F	40	40	20	0	0	1.8	2	0	0	0	1	1	1	3	1
2576	2014	Cuyahoga	Downstream		Resident	Lepomis	Bluegill	177	109	1.6	1.2	1.96565	1.46789	1.10092	8000	3.90309	276	F	10	30	40	20	0	2.7	1	1	0	0	0	0	0	1	1
2577	2014	Cuyahoga	Downstream		Resident	Lepomis	Pumpkinseed	120	30	0.2	0.2	1.73611	0.666667	0.666667	54.5385	1.7367	151	M	20	50	30	0	0	2.1	1	0	0	0	0	0	1	1	1
2578	2014	Cuyahoga	Downstream		Resident	Lepomis	Bluegill	202	140	1.2	2.2	1.69853	0.857143	1.57143	2312.43	3.36407	10	F	10	20	60	10	0	2.7	3	0	0	0	0	1	0	1	1
2579	2014	Cuyahoga	Downstream		Resident	Lepomis	Bluegill	153	58	0.1	0.7	1.6194	0.172414	1.2069	154.207	2.1881		M	70	30	0	0	0	1.3	1	0	0	0	0	0	0	0	0
2580	2014	Cuyahoga	Downstream		Resident	Lepomis	Bluegill	164	89	2.3	1.4	2.01771	2.58427	1.57303				F	10	10	10	70	0	3.4	3	1	0	0	0	0	0	1	1
2581	2014	Cuyahoga	Downstream		Resident	Lepomis	Bluegill	156	59	0.9	0.9	1.5541	1.52542	1.52542	482.577	2.68357		F	20	40	30	10	0	2.3	2	1	0	0	0	0	1	2	1
2582	2014	Cuyahoga	Downstream		Resident	Lepomis	Bluegill	144	48	0.1	0.6	1.60751	0.208333	1.25	78.78	1.89642	366	M	100	0	0	0	0	1	1	0	0	0	0	0	0	0	0
2583	2014	Cuyahoga	Downstream		Resident	Lepomis	Bluegill	139	38	0.2	0.6	1.41494	0.526316	1.57895	64.6756	1.81074		M	20	40	40	0	0	2.2	1	1	0	0	0	0	1	2	1
2584	2014	Cuyahoga	Downstream		Resident	Lepomis	Bluegill	130	39	0.1	0.5	1.77515	0.25641	1.28205	93.697	1.97173	10	M	50	30	20	0	1	1.7	1	0	0	0	0	0	0	1	1
2585	2014	Cuyahoga	Downstream		Resident	Lepomis	Bluegill	125	29	0.1	0.4	1.4848	0.344828	1.37931				M	40	40	20	0	0	1.8	3	0	0	0	0	0	0	0	0
2628	2014	Cuyahoga	Downstream		Resident	Lepomis	Bluegill	155	46	0.1	0.5	1.23527	0.217391	1.08696	59.7058	1.77602	132	M	70	20	10	0	0	1.4	1	0	0	0	1	1	0	2	1
2630	2014	Raquette	Downstream	RAQ-1	Caged	Lepomis	Bluegill	106	17	0.1	0.1	1.42735	0.588235	0.588235	482.016	2.68306	216	M	90	10	0	0	0	1.1	1	0	0	0	0	1	0	1	1
2631	2014	Raquette	Downstream	RAQ-1	Caged	Lepomis	Bluegill	121	28	0.1	0.2	1.58053	0.357143	0.714286	127.188	2.10445	170	M	30	30	40	0	0	2.1	1	0	0	0	0	1	1	2	1
2632	2014	Raquette	Downstream	RAQ-1	Caged	Lepomis	Bluegill	115	23	0.1	0.1	1.51229	0.434783	0.434783	60.2895	1.78024	265	M	100	0	0	0	0	1	1	0	0	0	0	0	0	0	0
2633	2014	Raquette	Downstream	RAQ-1	Caged	Lepomis	Bluegill	103	19	0.1	0.2	1.73877	0.526316	1.05263	97.9157	1.99085	338	M	30	30	30	10	0	2.2	1	0	0	0	0	1	0	1	1
2634	2014	Raquette	Downstream	RAQ-1	Caged	Lepomis	Bluegill	105	17	0.5	0.3	1.46852	2.94118	1.76471	8000	3.90309	293	F	10	10	10	70	0	3.4	2	0	0	0	0	1	1	2	1
2635	2014	Raquette	Downstream	RAQ-1	Caged	Lepomis	Bluegill	99	15	0.3	0.2	1.54592	2	1.33333	1378.2	3.13931	316	F	10	0	0	90	0	3.7	1	0	0	0	0	1	0	1	1
2636	2014	Raquette	Downstream	RAQ-1	Caged	Lepomis	Bluegill	109	21	0.6	0.3	1.62159	2.85714	1.42857	5606.01	3.74865	321	F	10	10	10	70	0	3.4	1	0	0	0	1	1	1	3	1
2637	2014	Raquette	Downstream	RAQ-1	Caged	Lepomis	Bluegill	116	26	0.1	0.3	1.66571	0.384615	1.15385				M	30	30	30	10	0	2.2	1	0	0	0	0	1	0	1	1
2638	2014	Raquette	Downstream	RAQ-1	Caged	Lepomis	Bluegill	112	20	0.1	0.2	1.42356	0.5	1	41.8277	1.62146	305	M	80	20	0	0	0	1.2	1	1	0	0	0	1	0	2	1
2639	2014	Raquette	Downstream	RAQ-1	Caged	Lepomis	Bluegill	101	15	0.2	0.2	1.45589	1.33333	1.33333	4377.32	3.64121	415	F	20	40	40	0	0	2.2	1	0	0	0	0	1	0	1	1
2640	2014	Raquette	Downstream	RAQ-1	Caged	Lepomis	Bluegill	96	14	0.1	0.2	1.58239	0.714286	1.42857	382.376	2.58249	438	F	10	30	40	20	0	2.7	1	0	0	0	0	0	0	0	0
2641	2014	Raquette	Downstream	RAQ-1	Caged	Lepomis	Bluegill	95	10	0.1	0.1	1.16635	1	1	2266.12	3.35528	358	F	20	20	20	40	0	2.8	1	0	0	0	1	1	0	2	1
2642	2014	Raquette	Downstream	RAQ-1	Caged	Lepomis	Bluegill	105	15	0.3	0.3	1.29576	2	2				F	30	30	30	10	0	2.2	1	0	0	0	0	1	1	2	1
2643	2014	Raquette	Downstream	RAQ-1	Caged	Lepomis	Bluegill	105	18	0.1	0.2	1.55491	0.555556	1.11111	33.1243	1.52015	224	M	100	0	0	0	0	1	1	0	0	0	0	0	0	0	0
2644	2014	Raquette	Downstream	RAQ-1	Caged	Lepomis	Bluegill	106	15	0.1	0.2	1.25943	0.666667	1.33333	331.288	2.52021	297	M	80	20	0	0	0	1.2	1	0	0	0	0	1	0	1	1
2645	2014	Raquette	Downstream	RAQ-1	Caged	Lepomis	Bluegill	97	13	0.1	0.1	1.42439	0.769231	0.769231	1250.18	3.09697	406	F	80	20	0	0	0	1.2	1	0	0	0	1	1	0	2	1
2646	2014	Raquette	Downstream	RAQ-1	Caged	Lepomis	Bluegill	96	12	0.1	0.1	1.35634	0.833333	0.833333	26.6195	1.4252	407	M	100	0	0	0	0	1	1	0	0	0	0	0	0	0	0
2647	2014	Raquette	Downstream	RAQ-1	Caged	Lepomis	Bluegill	95	13	0.2	0.1	1.51626	1.53846	0.769231	698.624	2.84424	355	M	10	10	20	60	0	3.3	1	0	0	1	0	1	0	2	1
2648	2014	Raquette	Downstream	RAQ-1	Caged	Lepomis	Bluegill	95	12	0.3	0.1	1.39962	2.5	0.833333	3884.28	3.58931	412	F	10	30	40	20	0	2.7	1	0	0	0	0	1	1	2	1
2649	2014	Raquette	Downstream	RAQ-1	Caged	Lepomis	Bluegill	103	16	0.1	0.2	1.46423	0.625	1.25	26.5352	1.42382	266	M	80	20	0	0	0	1.2	1	0	0	0	0	1	0	1	1
2650	2014	Raquette	Downstream	RAQ-1	Caged	Lepomis	Bluegill	105	16	0.2	0.2	1.38214	1.25	1.25	40.6762	1.60934	468	M	100	0	0	0	0	1	1	0	0	0	0	1	0	1	1
2651	2014	Raquette	Downstream	RAQ-1	Caged	Lepomis	Bluegill	95	13	0.4	0.1	1.51626	3.07692	0.769231	2565.15	3.40911	444	F	10	0	0	90	0	3.7	1	0	0	0	1	1	0	2	1
2652	2014	Raquette	Downstream	RAQ-1	Caged	Lepomis	Bluegill	108	17	0.1	0.1	1.34951	0.588235	0.588235	86.2572	1.9358	278	M	20	30	30	20	0	2.5	1	0	0	0	0	1	0	1	1
2653	2014	Raquette	Downstream	RAQ-1	Caged	Lepomis	Bluegill	87	9	0.5	0.1	1.36674	5.55556	1.11111	366.102	2.5636	135	M	0	20	20	60	0	3.4	2	0	0	0	0	1	0	1	1
2654	2014	Raquette	Downstream	RAQ-1	Caged	Lepomis	Bluegill	98	12	0.2	0.1	1.27498	1.66667	0.833333	526.593	2.72148	364	F	10	10	30	50	0	3.2	1	0	0	0	0	0	0	0	0
2655	2014	Raquette	Downstream	RAQ-1	Caged	Lepomis	Bluegill	96	12	0.2	0.1	1.35634	1.66667	0.833333	407.127	2.60973	251	F	10	20	30	40	0	3	1	0	0	0	0	1	0	1	1
2656	2014	Raquette	Downstream	RAQ-1	Caged	Lepomis	Bluegill	103	16	0.3	0.2	1.46423	1.875	1.25	5044.6	3.70283	376	F	20	10	40	30	0	2.8	2	0	0	0	0	1	0	1	1
2657	2014	Raquette	Downstream	RAQ-1	Caged	Lepomis	Bluegill	106	17	0.1	0.1	1.42735	0.588235	0.588235	371.269	2.56969	206	M	10	10	10	70	0	3.4	1	0	0	0	1	1	1	3	1
2658	2014	Raquette	Downstream	RAQ-1	Caged	Lepomis	Bluegill	96	14	0.1	0.1	1.58239	0.714286	0.714286	376.776	2.57608	217	F	10	10	20	60	0	3.3	1	0	0	0	1	1	0	2	1
2659	2014	Raquette	Downstream	RAQ-1	Caged	Lepomis	Bluegill	101	14	0.4	0.1	1.35883	2.85714	0.714286	977.512	2.99012	134	M	20	20	20	40	0	2.8	1	0	0	0	0	1	0	1	1
2660	2014	Raquette	Downstream	RAQ-1	Caged	Lepomis	Bluegill	97	14	0.2	0.1	1.53396	1.42857	0.714286	177.735	2.24977	10	F	30	40	20	10	0	2.1	1	0	0	0	1	1	1	3	1
2661	2014	Raquette	Downstream	RAQ-1	Caged	Lepomis	Bluegill	92	11	0.3	0.2	1.41263	2.72727	1.81818	1556.23	3.19207	440	F	10	30	40	20	0	2.7	1	0	0	0	0	1	0	1	1
2662	2014	Raquette	Downstream	RAQ-1	Caged	Lepomis	Bluegill	89	11	0.4	0.1	1.56035	3.63636	0.909091	1301.84	3.11456	108	M	20	20	20	40	0	2.8	1	0	0	0	1	1	0	2	1
2663	2014	Raquette	Downstream	RAQ-1	Caged	Lepomis	Bluegill	112	20	0.1	0.2	1.42356	0.5	1	37.6011	1.5752	252	M	10	20	30	40	1	3	1	0	0	1	0	1	0	3	1
2664	2014	Raquette	Downstream	RAQ-1	Caged	Lepomis	Bluegill	104	16	0.2	0.1	1.42239	1.25	0.625	56.4358	1.75155	10	F	30	50	20	0	0	1.9	1	0	1	0	0	0	0	1	1
2665	2014	Raquette	Downstream	RAQ-1	Caged	Lepomis	Bluegill	96	13	0.5	0.1	1.46936	3.84615	0.769231	432.773	2.63626	122	M	10	10	10	70	0	3.4	1	0	0	0	1	1	0	2	1
2666	2014	Raquette	Downstream	RAQ-1	Caged	Lepomis	Bluegill	101	14	0.1	0.1	1.35883	0.714286	0.714286	26.2825	1.41967	226	M	100	0	0	0	0	1	1	0	0	0	0	1	0	1	1
2667	2014	Raquette	Downstream	RAQ-1	Caged	Lepomis	Bluegill	103	16	0.1	0.2	1.46423	0.625	1.25	1540.62	3.18769	432	M	80	20	0	0	0	1.2	1	0	0	0	0	1	0	1	1
2668	2014	Raquette	Downstream	RAQ-1	Caged	Lepomis	Bluegill	102	16	0.1	0.1	1.50772	0.625	0.625	367.007	2.56467	302	M	80	20	0	0	0	1.2	1	0	0	0	0	1	0	1	1
2669	2014	Raquette	Downstream	RAQ-1	Caged	Lepomis	Bluegill	99	13	0.2	0.1	1.33979	1.53846	0.769231	232.71	2.36681	474	F	30	40	30	0	0	2	1	0	0	0	0	1	0	1	1
2670	2014	Raquette	Downstream	RAQ-1	Caged	Lepomis	Bluegill	94	11	0.2	0.1	1.32437	1.81818	0.909091	8000	3.90309	338	F	10	10	30	50	0	3.2	1	0	0	0	0	1	0	1	1
2671	2014	Raquette	Downstream	RAQ-1	Caged	Lepomis	Bluegill	100	15	0.1	0.2	1.5	0.666667	1.33333	35.8171	1.55409	333	M	70	20	10	0	0	1.4	2	0	0	1	0	1	0	2	1
2672	2014	Raquette	Downstream	RAQ-1	Caged	Lepomis	Bluegill	95	12	0.6	0.1	1.39962	5	0.833333	4650.18	3.66747	309	F	0	0	0	100	0	4	1	0	0	0	0	1	0	1	1
2673	2014	Raquette	Downstream	RAQ-1	Caged	Lepomis	Bluegill	92	10	0.2	0.2	1.28421	2	2	306.616	2.48659	460	F	20	30	40	10	0	2.4	1	0	0	0	0	1	0	1	1
2674	2014	Raquette	Downstream	RAQ-1	Caged	Lepomis	Bluegill	96	14	0.2	0.1	1.58239	1.42857	0.714286	2129.81	3.32834	429	F	20	40	30	10	0	2.3	1	0	0	0	0	1	0	1	1
2675	2014	Raquette	Downstream	RAQ-1	Caged	Lepomis	Hybrid	105	17	0.3	0.1	1.46852	1.76471	0.588235	742.813	2.87088	394	M	20	40	30	10	0	2.3	1	0	0	0	0	0	0	0	0
2676	2014	Raquette	Downstream	RAQ-1	Caged	Lepomis	Bluegill	95	11	0.2	0.1	1.28299	1.81818	0.909091	87.0925	1.93998	313	F	40	40	20	0	0	1.8	1	0	0	0	0	0	0	0	0
2677	2014	Raquette	Downstream	RAQ-1	Caged	Lepomis	Bluegill	96	11	0.2	0.1	1.24331	1.81818	0.909091	3321.35	3.52132	366	F	10	30	40	20	0	2.7	1	0	0	0	0	0	0	0	0
2678	2014	Raquette	Downstream	RAQ-1	Caged	Lepomis	Bluegill	110	20	0.3	0.2	1.50263	1.5	1	350.137	2.54424	482	F	10	30	40	20	0	2.7	2	0	0	0	0	1	0	1	1
2679	2014	Raquette	Downstream	RAQ-1	Caged	Lepomis	Bluegill	100	14	0.1	0.2	1.4	0.714286	1.42857	92.1815	1.96464	326	F	40	40	20	0	0	1.8	1	1	1	0	0	0	0	2	1
2680	2014	Raquette	Downstream	RAQ-1	Caged	Lepomis	Bluegill	96	13	0.3	0.1	1.46936	2.30769	0.769231	997.837	2.99906	227	F	10	10	20	60	0	3.3	1	1	0	0	0	1	0	2	1
2681	2014	Raquette	Downstream	RAQ-1	Caged	Lepomis	Bluegill	100	14	0.3	0.1	1.4	2.14286	0.714286	710.388	2.8515	241	F	10	20	20	50	0	3.1	1	0	0	0	1	1	0	2	1
2682	2014	Raquette	Downstream	RAQ-1	Caged	Lepomis	Bluegill	103	15	0.1	0.1	1.37271	0.666667	0.666667	29.871	1.47525	266	M	100	0	0	0	0	1	2	0	0	0	0	1	0	1	1
2683	2014	Raquette	Downstream	RAQ-2	Caged	Lepomis	Bluegill	101	16	0.7	0.2	1.55294	4.375	1.25	3856.13	3.58615	446	F	0	0	0	100	0	4	2	0	0	0	0	0	0	0	0
2684	2014	Raquette	Downstream	RAQ-2	Caged	Lepomis	Bluegill	111	19	0.1	0.2	1.38926	0.526316	1.05263	83.9537	1.92404	342	M	10	40	40	10	0	2.5	1	0	0	0	0	1	0	1	1
2685	2014	Raquette	Downstream	RAQ-2	Caged	Lepomis	Bluegill	106	14	0.1	0.1	1.17547	0.714286	0.714286	1247.52	3.09605	293	F	20	20	40	20	0	2.6	1	0	0	0	1	1	0	2	1
2686	2014	Raquette	Downstream	RAQ-2	Caged	Lepomis	Bluegill	109	18	0.3	0.3	1.38993	1.66667	1.66667	3048.25	3.48405	577	F	10	10	30	50	0	3.2	2	0	0	0	0	1	0	1	1
2687	2014	Raquette	Downstream	RAQ-2	Caged	Lepomis	Bluegill	97	13	0.2	0.1	1.42439	1.53846	0.769231	926.531	2.96686	516	F	10	10	30	50	0	3.2	1	0	0	0	0	1	0	1	1
2688	2014	Raquette	Downstream	RAQ-2	Caged	Lepomis	Bluegill	107	15	0.7	0.1	1.22445	4.66667	0.666667	3455.25	3.53848	600	F	0	0	10	90	0	3.9	1	0	0	0	0	1	0	1	1
2689	2014	Raquette	Downstream	RAQ-2	Caged	Lepomis	Bluegill	103	14	0.2	0.2	1.2812	1.42857	1.42857	2570.28	3.40998	434	F	10	30	50	10	0	2.6	1	0	0	0	1	1	0	2	1
2690	2014	Raquette	Downstream	RAQ-2	Caged	Lepomis	Bluegill	99	13	0.2	0.2	1.33979	1.53846	1.53846	2179.6	3.33838	382	F	0	10	40	50	0	3.4	2	0	0	0	0	1	0	1	1
2691	2014	Raquette	Downstream	RAQ-2	Caged	Lepomis	Bluegill	106	20	0.1	0.3	1.67924	0.5	1.5	26.9665	1.43083	281	M	80	20	0	0	0	1.2	1	0	0	0	0	1	1	2	1
2692	2014	Raquette	Downstream	RAQ-2	Caged	Lepomis	Bluegill	95	13	0.1	0.2	1.51626	0.769231	1.53846	340.935	2.53267	309	F	20	30	40	10	0	2.4	2	0	0	0	0	1	0	1	1
2693	2014	Raquette	Downstream	RAQ-2	Caged	Lepomis	Bluegill	98	14	0.5	0.1	1.48748	3.57143	0.714286	24.8858	1.39595	421	M	10	10	20	60	0	3.3	1	0	0	0	1	1	0	2	1
2694	2014	Raquette	Downstream	RAQ-2	Caged	Lepomis	Bluegill	109	16	0.2	0.1	1.23549	1.25	0.625	1104.09	3.043	525	F	30	40	20	10	0	2.1	1	0	0	0	0	0	0	0	0
2695	2014	Raquette	Downstream	RAQ-2	Caged	Lepomis	Bluegill	101	14	0.2	0.1	1.35883	1.42857	0.714286	48.5493	1.68618	359	F	20	50	20	10	0	2.2	1	0	0	0	1	1	0	2	1
2696	2014	Raquette	Downstream	RAQ-2	Caged	Lepomis	Bluegill	103	13	0.1	0.2	1.18968	0.769231	1.53846	237.11	2.37495	316	F	10	20	40	30	0	2.9	1	0	0	0	0	1	0	1	1
2697	2014	Raquette	Downstream	RAQ-2	Caged	Lepomis	Bluegill	90	11	0.6	0.2	1.50892	5.45455	1.81818	187.548	2.27311	213	M	10	10	10	70	0	3.4	2	0	0	0	1	1	0	2	1
2698	2014	Raquette	Downstream	RAQ-2	Caged	Lepomis	Bluegill	115	21	0.1	0.3	1.38078	0.47619	1.42857	41.3743	1.61673	231	M	70	30	0	0	0	1.3	3	0	0	0	0	0	0	0	0
2699	2014	Raquette	Downstream	RAQ-2	Caged	Lepomis	Bluegill	95	13	0.2	0.2	1.51626	1.53846	1.53846	702.884	2.84688	306	F	10	10	20	60	0	3.3	2	0	0	0	0	1	0	1	1
2700	2014	Raquette	Downstream	RAQ-2	Caged	Lepomis	Bluegill	101	15	0.3	0.2	1.45589	2	1.33333	1979.91	3.29665	359	F	10	30	40	20	0	2.7	2	0	0	0	0	1	0	1	1
2701	2014	Raquette	Downstream	RAQ-2	Caged	Lepomis	Bluegill	95	13	0.1	0.1	1.51626	0.769231	0.769231	1464.66	3.16574	304	F	20	40	30	10	0	2.3	2	1	0	0	0	1	0	2	1
2702	2014	Raquette	Downstream	RAQ-2	Caged	Lepomis	Bluegill	104	18	0.1	0.2	1.60019	0.555556	1.11111	37.3375	1.57214	237	M	30	40	30	0	0	2	2	0	0	0	0	1	0	1	1
2703	2014	Raquette	Downstream	RAQ-2	Caged	Lepomis	Bluegill	100	15	0.2	0.2	1.5	1.33333	1.33333	736.287	2.86705	258	F	10	40	40	10	0	2.5	1	0	0	0	0	1	0	1	1
2704	2014	Raquette	Downstream	RAQ-2	Caged	Lepomis	Bluegill	101	12	0.2	0.2	1.16471	1.66667	1.66667	800.349	2.90328	106	F	20	30	40	10	0	2.4	2	0	0	0	0	1	0	1	1
2705	2014	Raquette	Downstream	RAQ-2	Caged	Lepomis	Bluegill	99	14	0.2	0.2	1.44285	1.42857	1.42857	2993.53	3.47618	442	F	10	30	30	30	0	2.8	1	0	0	0	0	1	1	2	1
2706	2014	Raquette	Downstream	RAQ-2	Caged	Lepomis	Bluegill	95	12	0.2	0.1	1.39962	1.66667	0.833333	1432.41	3.15607	175	F	10	20	30	40	0	3	2	0	0	0	0	1	0	1	1
2707	2014	Raquette	Downstream	RAQ-2	Caged	Lepomis	Bluegill	105	18	0.1	0.2	1.55491	0.555556	1.11111	33.1893	1.521	426	M	90	10	0	0	0	1.1	1	0	0	0	0	0	0	0	0
2708	2014	Raquette	Downstream	RAQ-2	Caged	Lepomis	Bluegill	107	19	0.1	0.3	1.55097	0.526316	1.57895	114.302	2.05805	351	M	20	30	40	10	0	2.4	1	0	0	0	0	1	0	1	1
2709	2014	Raquette	Downstream	RAQ-2	Caged	Lepomis	Bluegill	101	14	0.3	0.2	1.35883	2.14286	1.42857	2144.42	3.33131	404	F	20	20	40	20	0	2.6	1	0	0	0	0	1	0	1	1
2710	2014	Raquette	Downstream	RAQ-2	Caged	Lepomis	Bluegill	95	12	0.2	0.2	1.39962	1.66667	1.66667	153.732	2.18676		F	20	30	30	20	0	2.5	2	0	0	0	0	1	0	1	1
2711	2014	Raquette	Downstream	RAQ-2	Caged	Lepomis	Bluegill	90	12	0.3	0.1	1.64609	2.5	0.833333	358.783	2.55483	345	F	10	0	20	70	0	3.5	2	0	0	0	0	0	1	1	1
2712	2014	Raquette	Downstream	RAQ-2	Caged	Lepomis	Bluegill	99	14	0.2	0.2	1.44285	1.42857	1.42857	1547.13	3.18953	554	F	10	10	30	50	0	3.2	1	0	0	0	0	1	0	1	1
2713	2014	Raquette	Downstream	RAQ-2	Caged	Lepomis	Bluegill	94	10	0.2	0.1	1.20397	2	1	11.6714	1.06712		F	10	40	30	20	0	2.6	2	0	0	0	0	1	0	1	1
2714	2014	Raquette	Downstream	RAQ-3	Caged	Lepomis	Bluegill	106	24	0.1	0.4	2.01509	0.416667	1.66667	25.0304	1.39847	156	M	60	30	10	0	0	1.5	2	0	0	0	0	1	1	2	1
2715	2014	Raquette	Downstream	RAQ-3	Caged	Lepomis	Bluegill	125	28	0.1	0.4	1.4336	0.357143	1.42857	235.979	2.37287	433	M	50	30	20	0	1	1.7	1	1	0	0	0	0	0	2	1
2716	2014	Raquette	Downstream	RAQ-3	Caged	Lepomis	Bluegill	112	22	0.1	0.4	1.56592	0.454545	1.81818	38.2442	1.58257	49	M	80	20	0	0	0	1.2	2	0	0	0	0	1	0	1	1
2717	2014	Raquette	Downstream	RAQ-3	Caged	Lepomis	Bluegill	95	12	0.1	0.2	1.39962	0.833333	1.66667	673.794	2.82853	200	F	20	20	40	20	0	2.6	1	0	0	0	0	0	0	0	0
2718	2014	Raquette	Downstream	RAQ-3	Caged	Lepomis	Bluegill	93	11	0.1	0.1	1.36755	0.909091	0.909091	31.3342	1.49602	236	F	40	50	10	0	0	1.7	2	0	0	0	1	1	0	2	1
2719	2014	Raquette	Downstream	RAQ-3	Caged	Lepomis	Bluegill	105	18	0.1	0.2	1.55491	0.555556	1.11111	39.9809	1.60185	600	M	80	20	0	0	1	1.2	2	0	0	0	0	1	0	2	1
2720	2014	Raquette	Downstream	RAQ-3	Caged	Lepomis	Bluegill	112	20	0.1	0.2	1.42356	0.5	1	204.743	2.31121	223	M	10	20	20	50	0	3.1	1	0	0	1	0	1	0	2	1
2721	2014	Raquette	Downstream	RAQ-3	Caged	Lepomis	Bluegill	106	18	0.1	0.2	1.51131	0.555556	1.11111	29.5026	1.46986	319	M	90	10	0	0	0	1.1	2	0	0	0	1	1	1	3	1
2722	2014	Raquette	Downstream	RAQ-3	Caged	Lepomis	Bluegill	106	16	0.3	0.3	1.34339	1.875	1.875	2105.14	3.32328	118	F	10	0	0	90	0	3.7	1	0	0	0	0	1	0	1	1
2723	2014	Raquette	Downstream	RAQ-3	Caged	Lepomis	Bluegill	97	13	0.3	0.2	1.42439	2.30769	1.53846	1013.86	3.00598	179	F	20	30	30	20	0	2.5	1	0	0	0	0	1	0	1	1
[truncated: 273 more rows]
